# Supplementary material for: Influence of seasonal changes and salinity on spinach phyllosphere bacterial functional assemblage
Source: PLoS One. 2021 Jun 1;16(6):e0252242. doi: 10.1371/journal.pone.0252242 (PMC8168849; doi:10.1371/journal.pone.0252242)
Supplement: S1 Table — (XLSX) [file pone.0252242.s003.xlsx]

## Sheet: Chapter_leaf_salinity_NS_Featur
Table S1: Leaf salinity effects on bacteria
Family	Genus-33	Species-8	Otus	baseMean	log2FoldChange	lfcSE	stat	pvalue
			12191	124.244	-0.724709	0.143629	-5.0457	4.52e-07
Cyclobacteriaceae	unclassified	unclassified	252	16.3437	0.687798	0.143595	4.78984	1.67e-06
91otu8051	94otu4131	97otu60559	1017	3.46502	-0.716928	0.167999	-4.26746	1.98e-05
91otu4345	unclassified	unclassified	1291	13.2204	-0.613719	0.147236	-4.16826	3.07e-05
			18838	10.5688	0.552278	0.137653	4.0121	6.02e-05
91otu10759	94otu20709	97otu52894	1693	3.31601	0.531041	0.143	3.71356	0.000204361
Pseudomonadaceae	Pseudomonas	97otu19483	313	6.95054	0.501973	0.136043	3.68981	0.00022442
Halomonadaceae	Halomonas	unclassified	6	4714.65	0.510637	0.138523	3.68629	0.000227548
Sphingobacteriaceae	Sphingobacterium	multivorum	723	138.167	0.569955	0.155683	3.661	0.000251235
			90971	8.61329	-0.573233	0.156754	-3.65689	0.000255292
			8352	5.06346	-0.509318	0.139309	-3.65602	0.000256165
Moraxellaceae	Acinetobacter	lwoffii	373	2.77904	0.58882	0.16595	3.54818	0.000387897
Cytophagaceae	Adhaeribacter	97otu11598	686	12.1127	-0.341222	0.0965205	-3.53523	0.000407416
Bacteriovoracaceae	Bacteriovorax	97otu97876	1660	5.64422	-0.501487	0.142415	-3.52131	0.000429425
91otu4379	unclassified	unclassified	797	4.6824	-0.515358	0.147499	-3.49397	0.000475886
Piscirickettsiaceae	Methylophaga	97otu41149	279	6.74094	0.486566	0.14653	3.32059	0.000898279
			15936	2.82703	-0.537759	0.163944	-3.28014	0.00103755
Bradyrhizobiaceae	Balneimonas	97otu36033	5056	3.68721	-0.39093	0.120729	-3.23808	0.00120338
			69367	56.199	0.369269	0.114508	3.22484	0.00126045
unclassified	unclassified	unclassified	1395	2.78592	-0.530358	0.166074	-3.19351	0.00140556
			13987	1.55787	-0.5277	0.168418	-3.13328	0.00172864
			6874	4.90064	-0.526304	0.168022	-3.13235	0.00173411
Alteromonadaceae	Marinimicrobium	unclassified	1061	2.51248	0.522317	0.169589	3.07991	0.00207066
			10040	3.29889	0.420261	0.136608	3.07641	0.00209513
Flavobacteriaceae	Flavobacterium	unclassified	9	35.7892	0.382478	0.125052	3.05856	0.00222402
Sphingobacteriaceae	94otu22906	97otu95020	873	2.61439	-0.519358	0.169836	-3.058	0.00222817
91otu12970	94otu25147	unclassified	1074	3.8211	-0.411671	0.134697	-3.05627	0.00224111
			11729	1.83745	0.510692	0.167637	3.04641	0.00231589
OM27	unclassified	unclassified	537	2.86052	0.492522	0.162357	3.03357	0.00241675
Cytophagaceae	Hymenobacter	unclassified	352	56.7655	-0.423395	0.139799	-3.02861	0.00245685
Aurantimonadaceae	unclassified	unclassified	1007	5.49955	0.476008	0.159783	2.97909	0.00289108
			11024	3.20201	0.488974	0.164761	2.96779	0.00299953
			18011	1.50516	-0.480146	0.166843	-2.87783	0.00400422
[Chthoniobacteraceae]	Ellin506	unclassified	665	3.60534	-0.450548	0.157127	-2.86741	0.00413844
Acetobacteraceae	94otu8963	unclassified	1101	8.95673	-0.294587	0.102792	-2.86586	0.00415877
			12725	1.57385	-0.471281	0.165671	-2.84468	0.00444565
Pseudomonadaceae	Pseudomonas	97otu49044	311	25.8682	-0.471403	0.16689	-2.82463	0.00473345
			15797	2.24586	-0.479002	0.16969	-2.8228	0.00476056
91otu6006	94otu12395	97otu14036	287	6.90644	0.396676	0.142338	2.78685	0.00532231
Methylobacteriaceae	Methylobacterium	adhaesivum	650	57.4814	-0.365509	0.132911	-2.75003	0.00595904
			13965	7.55748	0.323709	0.118074	2.74158	0.00611452
unclassified	unclassified	unclassified	1823	3.51172	-0.343043	0.12625	-2.71718	0.0065841
			80852	5.97234	0.413519	0.153429	2.69518	0.00703516
			84483	1.43533	-0.458514	0.170439	-2.69019	0.00714114
Caldilineaceae	unclassified	unclassified	467	4.87481	-0.312251	0.11694	-2.67017	0.0075812
Pirellulaceae	Pirellula	unclassified	1307	2.55535	-0.435421	0.1641	-2.65339	0.00796886
			90366	3.09532	0.443915	0.167347	2.65266	0.00798592
Hyphomicrobiaceae	Devosia	97otu501	5334	4.56516	-0.332533	0.126349	-2.63187	0.00849169
			4606	3.97165	-0.368116	0.141354	-2.60421	0.00920859
			55736	3.32646	0.423687	0.163164	2.59668	0.00941282
			49007	2.45321	0.425302	0.164082	2.59201	0.00954167
Chitinophagaceae	94otu9719	97otu73607	1615	3.64573	-0.438398	0.169285	-2.5897	0.00960608
			6176	2.21982	-0.383504	0.14868	-2.57938	0.00989765
Pirellulaceae	94otu36419	97otu40527	2698	2.95998	-0.430666	0.169292	-2.54392	0.0109615
Planctomycetaceae	Planctomyces	97otu15258	524	2.58652	0.41714	0.165658	2.51808	0.0117998
91otu4379	94otu10187	unclassified	644	1.74451	-0.423258	0.168536	-2.51139	0.0120258
			17090	12.2166	0.381515	0.152512	2.50154	0.0123655
Xanthomonadaceae	94otu30622	97otu36092	108	2.33123	0.407544	0.163594	2.4912	0.0127313
91otu4379	94otu10187	97otu14045	529	2.32032	-0.412312	0.165655	-2.48898	0.0128111
			17183	4.54651	0.390944	0.157112	2.48831	0.0128351
			87816	25.6199	-0.267348	0.108662	-2.46037	0.0138795
			14009	17.3739	-0.389812	0.16088	-2.423	0.0153928
Microbacteriaceae	Agromyces	unclassified	1065	2.16204	0.36781	0.152278	2.41538	0.0157188
91otu7662	94otu37219	unclassified	4750	5.37644	0.39169	0.162977	2.40335	0.0162457
[Weeksellaceae]	Chryseobacterium	97otu8996	52	629.246	-0.375803	0.157183	-2.39087	0.0168085
91otu8011	94otu15659	97otu94988	120	68.0081	-0.270095	0.11349	-2.37991	0.017317
91otu1120	unclassified	unclassified	3531	2.12064	-0.401059	0.168597	-2.3788	0.0173693
Oxalobacteraceae	94otu8288	97otu99290	71	170.314	-0.21804	0.0917383	-2.37677	0.0174652
			6625	1.66347	0.396252	0.167677	2.36318	0.0181187
A4b	94otu23046	97otu79763	592	5.3302	-0.352842	0.14991	-2.35369	0.0185881
Coxiellaceae	Aquicella	97otu72351	1084	2.8254	-0.384757	0.163509	-2.35312	0.0186166
[Weeksellaceae]	Chryseobacterium	97otu4579	886	11.3572	-0.383881	0.163711	-2.34487	0.0190335
91otu7361	94otu10763	unclassified	3676	2.8842	0.361763	0.154305	2.34447	0.0190542
Xanthomonadaceae	unclassified	unclassified	64	23.4949	-0.26071	0.111657	-2.33493	0.0195471
			14058	2.78545	0.29316	0.12616	2.32371	0.0201409
Beijerinckiaceae	94otu12562	97otu14203	535	36.8091	-0.194242	0.0839222	-2.31454	0.020638
			14817	3.22883	0.393385	0.170465	2.30772	0.0210147
			14819	2.48559	-0.370384	0.162121	-2.28462	0.0223352
			17076	3.47606	0.290092	0.127073	2.28288	0.0224373
91otu15338	94otu30259	97otu65036	3442	1.14062	-0.385934	0.169081	-2.28254	0.0224573
			13985	1.15716	-0.384782	0.168612	-2.28206	0.0224858
			15485	2.35418	-0.366634	0.160793	-2.28016	0.022598
			6330	3.84562	-0.289783	0.127152	-2.27903	0.0226652
			77883	50.2709	-0.24014	0.10539	-2.27859	0.0226916
mb2424	unclassified	unclassified	846	5.34465	0.347417	0.152824	2.27331	0.0230074
91otu9538	94otu18411	97otu20294	774	6.0488	0.337201	0.148467	2.27121	0.0231342
			10243	1.43747	-0.380476	0.167945	-2.26547	0.0234838
HTCC2188	HTCC	97otu70471	135	1.13922	0.375845	0.166443	2.2581	0.0239396
			9312	10.7407	-0.366692	0.162654	-2.25443	0.0241691
Bdellovibrionaceae	Bdellovibrio	97otu51905	2348	4.70378	0.332579	0.148101	2.24562	0.0247286
			17574	1.39484	0.37632	0.168063	2.23916	0.0251458
			18504	1.95186	0.328756	0.147814	2.22413	0.02614
			13340	34.2735	-0.339463	0.152633	-2.22405	0.026145
91otu13740	94otu8452	unclassified	1140	7.08341	-0.245803	0.110658	-2.22129	0.0263314
			9011	3.85484	-0.329859	0.148701	-2.21828	0.0265359
			14743	0.709587	-0.376028	0.170587	-2.20432	0.0275018
Bdellovibrionaceae	Bdellovibrio	unclassified	1716	45.3667	-0.212937	0.0969072	-2.19733	0.0279971
			21217	1.03984	0.368757	0.167863	2.19677	0.0280371
Opitutaceae	unclassified	unclassified	333	2.23339	-0.341724	0.156566	-2.18262	0.0290639
Pseudomonadaceae	Pseudomonas	viridiflava	41	879.098	-0.326003	0.150349	-2.1683	0.0301359
			15644	5.42478	-0.232608	0.107625	-2.16129	0.0306728
Ellin6075	94otu992	97otu16966	388	7.69524	0.328304	0.152428	2.15383	0.0312535
[Amoebophilaceae]	CandidatusAmoebophilus	unclassified	3609	0.828581	-0.353012	0.16545	-2.13364	0.032872
			13455	5.71903	0.345026	0.162936	2.11755	0.034213
			14020	4.73516	-0.240222	0.1146	-2.09618	0.0360665
			33581	31.6856	0.346513	0.165335	2.09582	0.0360981
			81206	3.84586	0.306429	0.146328	2.09412	0.0362496
			13719	0.879944	0.356231	0.170429	2.09021	0.0365993
Chitinophagaceae	94otu9719	97otu66488	756	9.89968	-0.256845	0.123043	-2.08743	0.0368491
Acetobacteraceae	94otu8963	97otu10605	698	8.59009	0.251547	0.120543	2.08677	0.0369086
			15544	5.69629	0.323578	0.155463	2.08138	0.0373991
unclassified	unclassified	unclassified	1729	2.85537	-0.315709	0.151789	-2.07993	0.0375322
unclassified	unclassified	unclassified	2642	1.45188	-0.352418	0.169631	-2.07756	0.0377499
			12286	53.8176	0.189831	0.0916016	2.07236	0.038232
			9127	1.39611	-0.327728	0.158266	-2.07073	0.0383838
			10014	2.63798	0.347481	0.167843	2.07027	0.0384271
Legionellaceae	Legionella	unclassified	4032	0.987515	0.353855	0.171065	2.06854	0.0385891
Planctomycetaceae	Planctomyces	97otu26717	898	1.02761	-0.352376	0.171072	-2.05982	0.0394161
91otu2225	94otu4527	97otu87282	2561	2.33722	-0.313055	0.15225	-2.05619	0.0397646
unclassified	unclassified	unclassified	3484	1.16651	-0.337518	0.16473	-2.04892	0.0404701
			12692	0.697114	-0.34974	0.170717	-2.04866	0.0404956
Ellin6075	94otu11340	97otu64800	139	35.7585	-0.218301	0.106618	-2.0475	0.0406091
			13989	1.00979	-0.337434	0.164844	-2.04699	0.0406593
91otu10071	94otu34252	97otu38058	2934	48.6385	-0.176672	0.0865905	-2.04032	0.0413183
91otu11378	94otu40355	97otu45141	1877	3.59591	0.337536	0.165594	2.03834	0.0415161
Cryomorphaceae	Fluviicola	unclassified	82	4.83207	0.275329	0.135935	2.02545	0.0428215
Pirellulaceae	94otu9881	97otu11459	2923	2.71695	-0.336872	0.166324	-2.02539	0.0428275
			12180	1.29925	0.338168	0.167213	2.02238	0.0431373
			11514	0.814774	-0.330845	0.164291	-2.01378	0.0440329
91otu21618	94otu45077	97otu97968	2240	2.04399	-0.340959	0.169317	-2.01373	0.0440377
			59963	5.60271	-0.266886	0.13255	-2.01348	0.0440643
			80519	1.04621	-0.343615	0.171081	-2.00849	0.0445916
			8160	0.832514	-0.341994	0.170901	-2.00113	0.0453785
			6579	2.57688	0.333619	0.166783	2.00032	0.0454661
			11851	20.0333	0.263004	0.131541	1.9994	0.0455647
91otu8828	94otu44620	97otu50502	2274	1.55297	0.332885	0.1672	1.99094	0.0464879
Comamonadaceae	Variovorax	paradoxus	94	24.8228	-0.25523	0.128387	-1.98798	0.0468143
			8719	2.67373	-0.260875	0.131517	-1.98359	0.0473019
91otu18958	94otu40014	97otu90000	1980	3.18705	0.312987	0.158263	1.97763	0.0479705
unclassified	unclassified	unclassified	358	17.4219	-0.220525	0.111774	-1.97295	0.0485016
Staphylococcaceae	Jeotgalicoccus	psychrophilus	2673	1.71051	-0.322843	0.163684	-1.97236	0.0485689
Rhodospirillaceae	94otu4292	97otu4944	1590	0.788023	0.335811	0.17063	1.96806	0.0490613
			5889	0.647376	-0.31961	0.16285	-1.96261	0.0496918
			17393	0.700996	-0.334063	0.170571	-1.9585	0.050171
Bacillaceae	Bacillus	unclassified	5368	28.1973	0.187034	0.0955186	1.95809	0.0502194
Paenibacillaceae	Paenibacillus	amylolyticus	129	283.79	-0.307058	0.157214	-1.95313	0.0508045
Flavobacteriaceae	Flavobacterium	97otu2979	43	42.2933	0.300009	0.153774	1.95097	0.0510609
Pirellulaceae	A17	unclassified	4033	6.7412	-0.225931	0.115973	-1.94813	0.0513998
			13750	1.06446	0.331414	0.170523	1.94352	0.0519538
Rhodospirillaceae	94otu9385	unclassified	2520	2.28906	-0.306992	0.158674	-1.93473	0.0530238
unclassified	unclassified	unclassified	297	23.0918	-0.240397	0.124357	-1.93312	0.0532211
Bacillaceae	Bacillus	selenatarsenatis	303	14.3073	-0.177599	0.09191	-1.93231	0.0533211
			73806	4.0345	0.273331	0.141675	1.92928	0.0536958
91otu12838	94otu33440	97otu80165	70	0.680244	-0.327221	0.169944	-1.92546	0.0541714
91otu5247	unclassified	unclassified	2329	1.78527	0.300488	0.156237	1.92329	0.0544442
			11157	0.924694	-0.318761	0.165844	-1.92205	0.0545994
			16940	0.61212	-0.317758	0.165954	-1.91473	0.0555264
			23598	24.1995	-0.24008	0.125656	-1.91061	0.0560542
			18254	1.01532	-0.325041	0.170693	-1.90425	0.0568782
			11142	1.49222	0.316736	0.166515	1.90215	0.0571519
			43548	4.49264	0.287433	0.151133	1.90186	0.0571898
			6284	1.0758	-0.323777	0.170469	-1.89933	0.0575217
Nocardioidaceae	Kribbella	97otu11018	867	3.09827	0.255173	0.134382	1.89887	0.0575818
Rhodobacteraceae	unclassified	unclassified	438	14.1107	0.206169	0.108957	1.89221	0.0584627
Haliangiaceae	94otu10002	97otu32370	2205	1.41614	0.320843	0.1696	1.89177	0.0585218
			14643	0.683015	0.311745	0.165316	1.88575	0.0593285
Gemmataceae	94otu14035	97otu15690	3383	1.15449	-0.30475	0.162709	-1.87298	0.0610714
			6122	0.664328	0.320076	0.171042	1.87133	0.0612987
91otu12251	94otu28619	97otu94324	1759	1.50216	-0.311019	0.166423	-1.86885	0.0616443
			77529	6.47839	0.245293	0.13131	1.86805	0.0617557
			8855	4.62965	-0.27018	0.144677	-1.86747	0.0618353
91otu12369	94otu26526	97otu29179	1735	2.803	0.29167	0.156672	1.86166	0.0626513
91otu18512	94otu41843	unclassified	1181	5.58196	-0.249013	0.133834	-1.86061	0.0627987
Isosphaeraceae	94otu32396	97otu35887	2445	0.83978	-0.317303	0.170625	-1.85965	0.0629347
91otu6165	unclassified	unclassified	3537	3.63505	0.286333	0.154021	1.85906	0.0630189
Erythrobacteraceae	unclassified	unclassified	696	41.6837	-0.158983	0.0856323	-1.85658	0.063371
			36506	0.919507	0.317139	0.170921	1.85547	0.0635298
			8736	4.29472	0.307278	0.165689	1.85454	0.0636613
			11486	2.14114	0.311969	0.168379	1.85278	0.0639139
Rhodospirillaceae	94otu18807	unclassified	3262	1.61173	-0.309772	0.167206	-1.85264	0.0639339
Alteromonadaceae	Cellvibrio	97otu92634	4053	1.46086	-0.314389	0.16975	-1.85207	0.0640157
Oxalobacteraceae	Polynucleobacter	97otu34839	2	8.35279	0.166257	0.0898691	1.84999	0.064315
91otu5503	unclassified	unclassified	1930	3.38611	0.291389	0.157903	1.84537	0.064983
91otu6605	94otu13320	unclassified	2971	1.13704	-0.292022	0.158445	-1.84305	0.0653216
			90982	5.25822	0.307248	0.16676	1.84246	0.0654081
91otu8730	unclassified	unclassified	1909	1.27649	-0.306727	0.166663	-1.8404	0.0657093
Chthonomonadaceae	Chthonomonas	97otu70103	1282	2.79046	-0.283823	0.15512	-1.8297	0.0672953
Planctomycetaceae	Planctomyces	97otu70677	1990	1.18394	0.300659	0.164979	1.82241	0.0683925
			12351	1.39385	-0.311429	0.171071	-1.82047	0.068688
			3875	19.6091	-0.167721	0.0921989	-1.81912	0.0688929
			66860	11.4015	-0.261727	0.144344	-1.81322	0.0697974
			16716	0.594217	0.308506	0.170261	1.81196	0.0699917
			70259	14.2204	-0.234608	0.129654	-1.80949	0.0703751
A4b	94otu42390	unclassified	1769	2.56089	-0.275196	0.152125	-1.80901	0.0704495
			17096	0.513151	-0.30467	0.168685	-1.80615	0.0708953
			14026	6.14675	-0.208313	0.115592	-1.80213	0.0715242
Chitinophagaceae	Flavisolibacter	97otu25844	3789	8.18105	-0.217412	0.120651	-1.80198	0.0715485
			13060	1.02943	-0.307142	0.170735	-1.79894	0.0720281
			7066	6.83144	-0.244403	0.136186	-1.79463	0.0727126
			15073	1.22311	-0.301324	0.168563	-1.78761	0.073839
			14871	3.95223	0.274352	0.153572	1.78647	0.074024
			18444	11.5436	0.273279	0.153244	1.78329	0.0745396
			8915	18.3095	0.205585	0.115451	1.78071	0.0749599
			90239	0.583718	-0.304234	0.17087	-1.7805	0.0749942
			14948	1.1964	0.299916	0.16856	1.77929	0.0751925
			17534	0.771352	-0.300491	0.169229	-1.77565	0.0757908
Lactobacillaceae	Lactobacillus	ruminis	2628	0.803832	0.296716	0.167171	1.77492	0.075911
Deinococcaceae	Deinococcus	97otu51013	2568	3.94212	-0.291558	0.164478	-1.77263	0.0762902
			30536	33.4172	0.230222	0.130258	1.76744	0.0771549
Planctomycetaceae	Planctomyces	97otu44672	114	46.1273	-0.257813	0.146125	-1.76433	0.0776759
			12255	0.901234	0.289959	0.16456	1.76203	0.0780645
91otu3260	94otu26258	97otu41913	3316	0.515842	-0.297437	0.168836	-1.76169	0.0781219
91otu412	94otu34630	97otu77829	1563	1.56167	-0.300293	0.170497	-1.76128	0.078191
91otu20580	94otu22382	97otu94520	1221	1.56422	-0.290486	0.165377	-1.75651	0.0790007
91otu12004	94otu23100	97otu73841	2236	6.00157	-0.218961	0.124745	-1.75527	0.079213
Micromonosporaceae	Virgisporangium	ochraceum	1348	2.2715	-0.255018	0.145312	-1.75498	0.0792635
Pseudonocardiaceae	Amycolatopsis	97otu14069	1870	8.8162	-0.277874	0.158447	-1.75374	0.0794756
			14016	0.5109	-0.29667	0.169173	-1.75365	0.0794911
			13484	0.541457	-0.279226	0.159264	-1.75323	0.0795627
			11456	5.99413	-0.285181	0.162724	-1.75254	0.0796811
91otu4511	94otu14164	unclassified	1834	2.10663	0.258044	0.147285	1.752	0.0797736
91otu10594	unclassified	unclassified	1004	1.45595	0.270675	0.154728	1.74936	0.0802292
			14206	2.59577	-0.287596	0.165081	-1.74215	0.0814827
			80841	1.34186	-0.283881	0.162971	-1.74191	0.0815246
			66043	2.59242	0.28229	0.162667	1.73539	0.0826726
Dietziaceae	Dietzia	unclassified	5041	7.22721	0.186358	0.107404	1.73511	0.0827206
Nocardiopsaceae	94otu9670	97otu11242	1884	1.42413	-0.276392	0.15938	-1.73417	0.0828875
91otu11351	94otu21823	97otu77440	3005	0.578406	0.293257	0.169212	1.73308	0.083082
			15110	1.68994	-0.280316	0.16181	-1.73238	0.0832057
			69964	8.81893	-0.257964	0.149338	-1.72739	0.0840982
			18241	4.83992	0.213943	0.123981	1.7256	0.084419
			70873	1.46501	-0.270591	0.156956	-1.72399	0.08471
Ellin517	94otu20500	unclassified	429	7.52211	-0.22814	0.132428	-1.72274	0.0849348
Hyphomicrobiaceae	Rhodoplanes	97otu95420	368	5.91854	0.179771	0.104387	1.72215	0.0850427
unclassified	unclassified	unclassified	1664	2.97503	-0.218762	0.12709	-1.72132	0.0851929
			15023	2.01764	0.269757	0.157531	1.7124	0.0868226
unclassified	unclassified	unclassified	927	2.54581	-0.285326	0.167037	-1.70816	0.087606
Caldilineaceae	94otu5642	97otu64606	3300	0.877833	-0.289877	0.169782	-1.70735	0.0877575
			53168	10.4551	-0.232021	0.136051	-1.7054	0.0881207
91otu4041	94otu9442	97otu21122	166	7.82161	-0.194851	0.114401	-1.70323	0.0885253
Rhodospirillaceae	94otu26481	unclassified	609	4.60673	-0.259467	0.152955	-1.69637	0.0898166
			11311	1.09738	0.276194	0.162908	1.69539	0.0900006
A4b	94otu16561	97otu18287	321	21.1082	-0.24104	0.14243	-1.69235	0.0905801
			16463	1.90084	0.269703	0.159519	1.69072	0.0908897
			17013	0.549775	0.28504	0.16869	1.68973	0.0910802
Gemmataceae	Gemmata	97otu13275	763	3.08781	0.253141	0.149849	1.6893	0.0911614
91otu1434	94otu2806	97otu95535	2609	0.607617	-0.285414	0.169152	-1.68732	0.0915414
91otu6872	94otu14138	97otu50912	704	1.9083	0.269467	0.16001	1.68406	0.0921698
			38682	2.69328	-0.287553	0.171002	-1.68158	0.0926504
A4b	94otu10505	97otu12094	1890	1.83488	-0.284555	0.169323	-1.68054	0.0928515
			11740	2.13468	0.272482	0.162154	1.68039	0.0928813
			9600	0.878661	0.286875	0.170821	1.67939	0.0930762
91otu557	unclassified	unclassified	1366	5.06265	0.247103	0.147286	1.67771	0.0934042
Sphingomonadaceae	Sphingomonas	wittichii	4207	1.15231	-0.286256	0.170854	-1.67544	0.0938479
91otu7262	94otu31949	97otu81279	1046	3.34062	-0.251593	0.150265	-1.67433	0.094065
Pseudanabaenaceae	94otu11327	97otu2399	1261	2.50695	-0.267541	0.160221	-1.66983	0.0949533
			5827	0.932042	0.285465	0.170958	1.66979	0.0949601
91otu7352	unclassified	unclassified	2093	5.31755	-0.283636	0.170045	-1.66801	0.0953136
			30356	2.45136	-0.230501	0.138251	-1.66727	0.0954615
			47666	5.01413	-0.204507	0.123113	-1.66113	0.0966865
			7216	17.475	-0.178564	0.107708	-1.65786	0.0973466
91otu5149	94otu12581	97otu239	3764	0.486857	-0.277476	0.167401	-1.65755	0.0974076
unclassified	unclassified	unclassified	3377	2.15543	-0.281289	0.170093	-1.65374	0.0981803
Rubrobacteraceae	Rubrobacter	unclassified	3471	0.516434	-0.259572	0.157271	-1.65047	0.098846
			46260	1.04855	-0.269188	0.163319	-1.64823	0.0993048
Alcaligenaceae	unclassified	unclassified	765	29.875	-0.235782	0.143436	-1.64381	0.100215
			7293	0.520608	-0.276751	0.168723	-1.64027	0.100949
			17122	1.61432	-0.27843	0.17073	-1.63082	0.102929
[Chthoniobacteraceae]	Ellin506	97otu31075	2572	2.54603	-0.220354	0.13547	-1.62659	0.103824
Cyclobacteriaceae	94otu15822	97otu34263	464	4.73597	0.199592	0.122749	1.62602	0.103945
unclassified	unclassified	unclassified	2669	3.50032	-0.220559	0.135789	-1.62427	0.104318
91otu2039	94otu4069	97otu56325	2291	0.592903	-0.274756	0.169356	-1.62236	0.104727
			10885	0.739742	0.277282	0.171019	1.62135	0.104942
			12492	505.924	0.229634	0.141803	1.61939	0.105364
91otu7059	94otu14056	97otu15716	2180	0.775029	-0.274399	0.169977	-1.61434	0.106454
91otu19897	94otu40824	97otu92529	2064	0.508814	-0.270954	0.167994	-1.61287	0.106772
			81849	9.96474	0.201124	0.124822	1.61128	0.107118
Enterobacteriaceae	Buchnera	unclassified	450	12.7003	0.272459	0.169261	1.6097	0.107463
RB40	94otu13837	97otu25946	1661	1.75825	0.240767	0.149602	1.60939	0.107531
unclassified	unclassified	unclassified	2298	15.4464	-0.193456	0.120259	-1.60866	0.10769
			11707	0.638159	-0.275049	0.171008	-1.6084	0.107748
Acetobacteraceae	94otu10510	97otu12099	5161	2.16741	-0.275069	0.171038	-1.60823	0.107784
			37110	0.469279	-0.25234	0.15714	-1.60582	0.108313
C111	94otu11574	97otu14498	1371	2.17843	-0.259973	0.161935	-1.60541	0.108403
[Kouleothrixaceae]	unclassified	unclassified	578	3.95002	-0.249643	0.155549	-1.60492	0.108511
Intrasporangiaceae	Terracoccus	97otu52800	3307	1.59492	0.257654	0.160641	1.60391	0.108734
91otu8095	94otu9374	97otu11574	243	10.424	0.214327	0.133752	1.60242	0.109062
			5946	0.560668	-0.26641	0.166565	-1.59943	0.109724
			15625	0.572261	0.266374	0.167504	1.59025	0.111778
unclassified	unclassified	unclassified	1444	1.99272	0.26622	0.167527	1.58912	0.112034
			10807	1.70443	-0.24789	0.156181	-1.5872	0.112468
			90180	0.855499	-0.27033	0.170349	-1.58691	0.112533
			14622	2.04439	0.270105	0.170624	1.58304	0.113412
91otu7675	94otu23113	97otu25329	445	9.50703	-0.189055	0.119485	-1.58225	0.113591
91otu1577	94otu18199	97otu55338	2319	0.897404	-0.269593	0.170544	-1.58078	0.113928
			11678	0.8836	-0.259626	0.164418	-1.57907	0.114321
			6930	1.42578	-0.262048	0.166076	-1.57788	0.114593
			15578	0.515249	-0.265577	0.168357	-1.57746	0.114689
Methylobacteriaceae	94otu8486	97otu97610	213	75.7871	-0.163621	0.103793	-1.57642	0.114929
01D2Z36	94otu24086	97otu26412	1521	4.83299	0.260829	0.166096	1.57035	0.116334
			14893	2.60217	-0.255127	0.162469	-1.57031	0.116343
			58239	0.511059	0.260799	0.166127	1.56987	0.116445
Myxococcaceae	94otu28238	97otu31093	3487	1.75059	-0.259831	0.165537	-1.56963	0.116502
91otu5189	94otu43164	97otu48634	1780	14.0848	-0.150629	0.0959735	-1.56949	0.116535
Intrasporangiaceae	Serinicoccus	97otu23209	2362	0.425831	-0.242012	0.154479	-1.56664	0.117199
91otu7186	94otu15800	97otu73779	3927	0.425831	-0.242012	0.154479	-1.56664	0.117199
			9941	1.39315	-0.225905	0.144486	-1.56351	0.117933
Sphingobacteriaceae	94otu18673	unclassified	5274	0.440373	-0.243262	0.155906	-1.56032	0.118685
91otu1434	94otu2806	97otu42108	405	1.50545	-0.252658	0.161985	-1.55976	0.118815
91otu7889	unclassified	unclassified	1681	1.6909	-0.254824	0.163428	-1.55924	0.11894
			12234	19.7249	0.13495	0.0865963	1.55837	0.119144
Xanthomonadaceae	Pseudoxanthomonas	mexicana	99	10	-0.226729	0.145781	-1.55526	0.119883
Xanthomonadaceae	Thermomonas	97otu118	281	4.11097	0.182788	0.117597	1.55437	0.120097
			12556	1.18013	-0.252425	0.162436	-1.554	0.120185
Polyangiaceae	94otu4482	97otu58332	1224	2.40283	-0.241731	0.155608	-1.55346	0.120313
Beijerinckiaceae	94otu12562	97otu40751	3742	3.77922	-0.214376	0.138186	-1.55136	0.120816
Chitinophagaceae	Flavisolibacter	97otu24094	1033	11.2284	-0.16287	0.105273	-1.54713	0.121832
unclassified	unclassified	unclassified	1056	1.72862	0.263424	0.170318	1.54666	0.121946
			86540	1.29419	0.249957	0.161814	1.54472	0.122415
91otu17621	94otu35402	97otu41585	701	4.04619	0.261192	0.169139	1.54425	0.122529
			13680	0.575379	-0.258898	0.169158	-1.53051	0.125891
Haliangiaceae	unclassified	unclassified	626	2.51748	-0.238549	0.156085	-1.52832	0.126432
			40622	2.11467	-0.227628	0.149431	-1.5233	0.127684
			33791	0.272728	-0.252201	0.165703	-1.52201	0.128006
			10381	5.22575	-0.205007	0.134812	-1.52069	0.128337
91otu14236	94otu34897	97otu18294	2264	2.96674	-0.234121	0.154896	-1.51148	0.130667
Sinobacteraceae	94otu21780	97otu18932	2693	1.88591	-0.252602	0.167139	-1.51133	0.130704
unclassified	unclassified	unclassified	37	256.126	0.107284	0.0711176	1.50855	0.131414
			11125	9.65844	-0.17732	0.117801	-1.50526	0.132258
			15667	2.44697	-0.216652	0.144119	-1.50329	0.132764
91otu20617	94otu42591	97otu94607	2920	3.86891	-0.236354	0.157366	-1.50194	0.133113
			10554	0.718038	-0.236289	0.157378	-1.50141	0.13325
Nocardioidaceae	Nocardioides	97otu10048	127	19.9503	0.141826	0.0945873	1.49942	0.133766
Alicyclobacillaceae	Alicyclobacillus	unclassified	1822	0.91774	-0.256137	0.17105	-1.49744	0.134279
			20009	56.1422	0.248803	0.166502	1.4943	0.135098
Cytophagaceae	94otu16596	97otu18318	876	4.12561	-0.22228	0.149066	-1.49116	0.13592
Phyllobacteriaceae	94otu33504	97otu34699	4954	0.432577	-0.247647	0.166095	-1.491	0.135962
			10494	0.957486	-0.254553	0.170925	-1.48927	0.136416
			12710	0.837838	-0.238655	0.160279	-1.489	0.136487
Ellin6075	94otu27108	97otu7423	1456	4.17146	-0.233391	0.156852	-1.48797	0.136759
			15267	4.11352	-0.22146	0.148919	-1.48711	0.136985
			10453	10.2382	-0.177079	0.119151	-1.48617	0.137234
			7926	2.17814	-0.251628	0.169416	-1.48527	0.137472
91otu9271	94otu17876	97otu34190	1158	8.69674	0.174971	0.117996	1.48285	0.138115
			16938	5.93448	0.174768	0.118205	1.47852	0.139269
			3693	0.819846	-0.236251	0.160229	-1.47446	0.140359
91otu956	94otu1364	97otu51574	1543	2.48858	-0.249556	0.169262	-1.47438	0.14038
unclassified	unclassified	unclassified	419	0.776223	-0.250545	0.17047	-1.46974	0.141633
Rhodothermaceae	Rubricoccus	unclassified	720	10.425	0.210636	0.143386	1.46901	0.14183
			86863	5.9097	-0.206647	0.141402	-1.46141	0.143902
91otu11460	94otu22032	97otu72825	2650	1.18075	-0.23852	0.164681	-1.44837	0.147513
91otu17589	94otu35329	unclassified	407	13.1856	-0.204237	0.141354	-1.44486	0.148498
			14442	3.31436	0.24379	0.168874	1.44362	0.148847
			5827	1.13647	-0.240983	0.16696	-1.44336	0.14892
91otu4743	94otu23644	unclassified	284	13.7703	0.173423	0.120172	1.44312	0.148985
C111	94otu18820	unclassified	396	19.3478	-0.149935	0.104111	-1.44014	0.149827
			12472	7.39921	-0.179301	0.124554	-1.43955	0.149995
			6807	1.73717	-0.237976	0.165658	-1.43655	0.150845
			9678	2.1851	0.243232	0.169358	1.4362	0.150945
Gaiellaceae	94otu2626	unclassified	728	8.71399	0.156248	0.109018	1.43324	0.15179
			14944	4.07338	-0.239264	0.167015	-1.43259	0.151976
91otu6450	94otu46125	97otu8189	2599	0.984798	-0.237037	0.165507	-1.43219	0.152089
Paenibacillaceae	94otu37147	unclassified	3407	1.26793	0.224415	0.156705	1.43208	0.15212
91otu6323	94otu16533	97otu19352	799	5.59143	-0.228674	0.159694	-1.43194	0.15216
unclassified	unclassified	unclassified	2725	5.26537	-0.223633	0.156257	-1.43119	0.152377
Ellin6075	94otu18690	97otu40384	291	30.5235	-0.151112	0.105797	-1.42832	0.153201
			9925	0.943938	-0.240394	0.168416	-1.42738	0.153469
			8148	1.10551	0.243718	0.170875	1.42629	0.153783
Verrucomicrobiaceae	94otu28001	97otu30872	3201	0.342995	-0.214529	0.150439	-1.42602	0.153863
			5996	0.342995	-0.214529	0.150439	-1.42602	0.153863
91otu3850	94otu6182	97otu61699	2744	1.23011	0.242656	0.170312	1.42477	0.154223
Turicibacteraceae	Turicibacter	97otu6443	2191	1.38927	0.2261	0.158707	1.42464	0.154261
Enterobacteriaceae	Buchnera	97otu4073	5	10698.6	0.16461	0.115689	1.42287	0.154774
			16736	1.16043	0.242933	0.170774	1.42254	0.15487
			17047	0.865472	0.243211	0.170977	1.42248	0.154888
91otu6457	94otu44451	97otu20684	2602	0.693947	0.241608	0.169938	1.42174	0.155102
unclassified	unclassified	unclassified	944	17.2745	-0.157415	0.110787	-1.42088	0.155351
			15528	2.11092	0.232334	0.163571	1.42038	0.155496
			16514	3.12104	0.189957	0.133766	1.42007	0.155589
			10928	1.28564	-0.229351	0.161543	-1.41975	0.155679
			17919	2.05032	0.238141	0.167844	1.41883	0.155949
			28360	0.90378	0.241609	0.170515	1.41693	0.156502
			38763	0.543345	0.227043	0.160433	1.41519	0.157013
			31665	4.67451	-0.180248	0.127603	-1.41257	0.157782
91otu8728	94otu9359	97otu618	4014	1.0965	-0.240142	0.170011	-1.41251	0.1578
			15526	7.66805	0.142798	0.101143	1.41184	0.157996
			13042	0.867194	-0.21168	0.15034	-1.40801	0.159128
			12921	1.16026	0.232586	0.165207	1.40785	0.159176
			10338	0.714155	0.239023	0.169799	1.40768	0.159226
			16748	2.09495	-0.23062	0.163921	-1.4069	0.159457
			12747	0.594907	-0.240482	0.170942	-1.4068	0.159486
			5898	1.02263	0.234276	0.166586	1.40633	0.159625
Geodermatophilaceae	Blastococcus	aggregatus	97	133.629	0.145762	0.103794	1.40434	0.160216
91otu1713	94otu3382	unclassified	4162	1.74376	-0.238539	0.170043	-1.40282	0.160671
			13266	0.756943	-0.222517	0.158649	-1.40257	0.160745
Bacteroidaceae	Bacteroides	uniformis	1505	1.25953	0.238052	0.169769	1.40221	0.160853
			6300	0.792423	0.236983	0.169105	1.4014	0.161096
Hahellaceae	Hahella	97otu62248	1509	1.05692	-0.239499	0.170955	-1.40095	0.161228
91otu12251	unclassified	unclassified	1802	0.872563	0.237845	0.169802	1.40072	0.161297
			14015	10.2387	-0.203401	0.145277	-1.40009	0.161487
91otu4616	94otu31575	97otu53756	370	7.20477	0.172895	0.12388	1.39567	0.162815
Cytophagaceae	94otu33603	97otu67969	1621	2.87119	-0.208331	0.149311	-1.39528	0.162932
91otu17621	94otu43002	97otu48456	2509	0.748441	-0.237602	0.170728	-1.3917	0.164013
			7657	5.17316	0.178101	0.128142	1.38987	0.164567
Cryomorphaceae	Owenweeksia	97otu83331	574	0.776638	0.235609	0.16974	1.38806	0.165119
Caulobacteraceae	Phenylobacterium	97otu70099	899	2.87886	-0.219712	0.158534	-1.3859	0.165778
			63128	1.31493	0.231007	0.167035	1.38299	0.166669
Flavobacteriaceae	Ulvibacter	97otu70125	1574	0.91681	-0.207549	0.150221	-1.38163	0.167087
unclassified	unclassified	unclassified	263	3.29785	-0.20566	0.149145	-1.37892	0.167918
91otu8113	94otu42599	97otu94618	2275	0.72423	0.232401	0.168861	1.37629	0.168733
			13416	0.898339	-0.235171	0.170899	-1.37608	0.168796
			12391	3.84367	0.193619	0.140745	1.37567	0.168923
Nitrososphaeraceae	CandidatusNitrososphaera	97otu90691	864	3.43785	-0.194502	0.141407	-1.37548	0.168984
			12549	0.393042	-0.215364	0.157001	-1.37174	0.170145
91otu1954	94otu3593	97otu23404	2873	0.787007	-0.229964	0.167647	-1.37172	0.170151
			11745	0.740128	0.217823	0.158801	1.37167	0.170165
Bdellovibrionaceae	Bdellovibrio	97otu97471	2175	0.809381	-0.204099	0.148972	-1.37005	0.170671
Alteromonadaceae	Cellvibrio	unclassified	140	0.528981	0.231486	0.168971	1.36998	0.170694
Cytophagaceae	94otu18834	unclassified	2067	2.05342	-0.209393	0.152848	-1.36994	0.170705
91otu6323	unclassified	unclassified	499	1.10807	0.229341	0.167815	1.36663	0.171741
			18362	3.72859	0.230039	0.168385	1.36615	0.171891
Verrucomicrobiaceae	Verrucomicrobium	97otu17350	2179	1.03867	0.219732	0.160873	1.36587	0.171979
			139	1.16609	-0.233593	0.17103	-1.36581	0.172
unclassified	unclassified	unclassified	457	12.3772	-0.184362	0.134995	-1.36569	0.172035
Phormidiaceae	Phormidium	97otu59935	1077	2.92725	-0.2283	0.167409	-1.36373	0.172653
unclassified	unclassified	unclassified	500	1.92546	-0.215929	0.158561	-1.3618	0.173259
			15916	3.84178	0.2074	0.152304	1.36175	0.173276
91otu18991	94otu8132	97otu88584	77	17.2002	0.148985	0.109512	1.36045	0.173687
91otu5416	94otu45028	97otu97500	478	10.9888	0.17858	0.131311	1.35997	0.173839
			12654	0.688186	-0.229112	0.168577	-1.3591	0.174116
Sinobacteraceae	94otu18386	97otu20267	1048	2.52439	-0.21454	0.157877	-1.35891	0.174175
Rhodospirillaceae	94otu19164	97otu21078	2199	3.36231	0.200259	0.147528	1.35744	0.174642
91otu9551	94otu18438	97otu69354	2734	0.366368	-0.223027	0.164566	-1.35524	0.17534
Caulobacteraceae	94otu949	97otu19179	128	23.4644	-0.122232	0.0902262	-1.35473	0.175502
Cryomorphaceae	Crocinitomix	97otu56198	671	0.520721	0.215718	0.159272	1.3544	0.175609
91otu4961	94otu12464	97otu89672	655	11.3344	0.208083	0.15378	1.35312	0.176018
			12010	12.9412	-0.140606	0.103974	-1.35232	0.176273
Ruminococcaceae	Faecalibacterium	prausnitzii	5660	0.523656	-0.225283	0.166699	-1.35144	0.176555
			15924	9.20846	-0.181677	0.134481	-1.35095	0.176711
			9879	0.603471	-0.229922	0.170663	-1.34722	0.177908
Planctomycetaceae	Planctomyces	97otu5774	734	4.29747	0.200583	0.149618	1.34063	0.180039
			16077	11.4713	0.144019	0.107727	1.33689	0.181258
91otu772	94otu31924	97otu63130	2153	1.40392	-0.224868	0.168233	-1.33665	0.181338
Xanthomonadaceae	Dokdonella	97otu1129	5347	0.258217	-0.197606	0.147867	-1.33638	0.181425
91otu9731	94otu1952	97otu3998	136	31.2225	0.157038	0.11751	1.33638	0.181425
			18070	0.990976	0.228421	0.171052	1.33539	0.181747
			12410	1.25934	0.228246	0.170993	1.33482	0.181934
91otu8730	94otu10912	97otu47844	991	2.75412	0.214132	0.160514	1.33403	0.182193
Pirellulaceae	94otu19429	97otu16198	299	6.72307	0.196216	0.147101	1.33388	0.182242
unclassified	unclassified	unclassified	595	0.934236	0.22797	0.170928	1.33371	0.182297
Methylophilaceae	94otu9919	97otu661	4673	0.702056	-0.227912	0.170938	-1.3333	0.182433
			29422	1.88515	0.219863	0.165003	1.33248	0.182702
			5997	1.51233	-0.227447	0.170713	-1.33234	0.18275
			11953	1.99842	-0.216547	0.16266	-1.33128	0.183096
[Chthoniobacteraceae]	94otu43641	97otu49262	1996	0.893692	-0.213697	0.16094	-1.32781	0.184242
			17820	2.97156	0.211546	0.159394	1.32719	0.184446
Oxalobacteraceae	unclassified	unclassified	617	19.2433	-0.156606	0.118186	-1.32508	0.185143
Acetobacteraceae	Roseococcus	unclassified	3794	0.33717	-0.206479	0.156033	-1.3233	0.185735
			5402	8.26102	-0.212539	0.160663	-1.32288	0.185874
			91009	0.90368	-0.22545	0.170913	-1.31909	0.187139
			15447	0.956045	-0.225286	0.170829	-1.31878	0.187243
91otu4862	94otu16439	97otu19592	338	13.4102	-0.16526	0.125453	-1.3173	0.187736
91otu6223	unclassified	unclassified	2379	1.15025	-0.219836	0.167189	-1.31489	0.188547
			14989	3.84149	0.179123	0.136503	1.31223	0.189444
91otu9768	94otu18817	97otu53678	636	3.10142	0.218509	0.166853	1.30959	0.190336
			81880	10.8594	-0.156357	0.11958	-1.30755	0.191025
91otu13362	94otu42389	97otu94354	2387	1.78574	-0.216449	0.165644	-1.30671	0.19131
			10224	0.640748	-0.21919	0.16785	-1.30587	0.191597
			12142	0.272408	-0.208961	0.160188	-1.30447	0.192072
Rhodospirillaceae	94otu9509	97otu71641	787	0.811323	0.222375	0.170664	1.303	0.192575
91otu10399	94otu20004	97otu70835	1575	0.377939	0.210821	0.16187	1.30241	0.192776
			16084	0.507327	-0.19525	0.150016	-1.30152	0.193079
Sinobacteraceae	94otu1854	97otu2144	144	37.3942	-0.174223	0.133888	-1.30125	0.193171
Comamonadaceae	Methylibium	97otu16396	5416	1.43976	-0.217315	0.167718	-1.29572	0.195072
mb2424	94otu6531	97otu74813	212	23.5189	0.11835	0.0913688	1.2953	0.195215
91otu4616	94otu26799	97otu88875	589	5.61898	0.172847	0.133559	1.29417	0.195608
unclassified	unclassified	unclassified	2951	0.545618	-0.215144	0.166592	-1.29144	0.19655
Bacillaceae	Geobacillus	thermodenitrificans	2196	0.761927	-0.217318	0.168643	-1.28862	0.197529
Chitinophagaceae	94otu5278	97otu8553	1592	4.12458	0.180154	0.139861	1.28809	0.197713
Cytophagaceae	94otu25380	97otu31521	49	68.2628	0.106234	0.0825415	1.28703	0.198082
			47272	4.52061	0.205881	0.160189	1.28524	0.198709
Cytophagaceae	Emticicia	97otu1312	3500	0.281299	-0.199315	0.1555	-1.28177	0.199924
91otu6323	94otu12872	unclassified	1435	1.77434	0.218579	0.17057	1.28146	0.200032
Methylobacteriaceae	Methylobacterium	97otu19358	1658	4.00772	0.157313	0.122794	1.28112	0.200153
91otu15181	94otu32115	97otu82951	576	0.738108	0.216665	0.169234	1.28027	0.200451
Acetobacteraceae	unclassified	unclassified	1378	10.4839	-0.141405	0.110533	-1.2793	0.200791
Cytophagaceae	Spirosoma	97otu55142	5203	0.581867	-0.216213	0.169098	-1.27863	0.201028
			17468	1.56983	0.218335	0.170836	1.27804	0.201236
			13774	0.277416	-0.198612	0.155437	-1.27776	0.201333
			14950	1.55242	0.217797	0.170524	1.27722	0.201526
			87125	3.6001	-0.195404	0.153077	-1.27651	0.201775
			24719	12.095	0.202714	0.158898	1.27575	0.202043
91otu20510	94otu42318	97otu71607	2455	0.614641	0.196863	0.154313	1.27574	0.202048
Paenibacillaceae	Paenibacillus	chondroitinus	2791	2.01425	0.217032	0.170193	1.27521	0.202236
unclassified	unclassified	unclassified	3897	0.471022	0.202184	0.158743	1.27365	0.202786
Pirellulaceae	94otu20491	97otu51148	331	2.98367	0.187037	0.147406	1.26886	0.204492
91otu1621	unclassified	unclassified	2139	2.82608	-0.202081	0.159341	-1.26823	0.204714
Cytophagaceae	94otu12593	97otu79529	1399	0.664849	-0.183307	0.14474	-1.26646	0.205348
			13026	0.664849	-0.183307	0.14474	-1.26646	0.205348
Comamonadaceae	Limnobacter	97otu97644	112	26.104	0.156442	0.123575	1.26596	0.205526
Sphingomonadaceae	Kaistobacter	unclassified	73	65.0444	0.120312	0.095047	1.26582	0.205579
			15871	0.55124	-0.192237	0.152621	-1.25957	0.207824
[Cerasicoccaceae]	94otu8460	97otu10186	22	0.90917	0.203152	0.161296	1.2595	0.207851
			88849	5.74573	0.195438	0.155415	1.25753	0.208563
Gaiellaceae	unclassified	unclassified	250	3.60554	0.189794	0.151137	1.25577	0.209199
91otu16481	94otu38980	97otu90426	791	8.39242	0.195538	0.155798	1.25507	0.209452
			63761	4.41971	0.168157	0.134049	1.25445	0.209679
			15792	8.77071	0.191162	0.152611	1.25261	0.210347
Haliangiaceae	94otu5579	97otu28503	2522	0.625882	-0.213678	0.170651	-1.25214	0.210519
Staphylococcaceae	Salinicoccus	97otu66436	5419	2.96631	-0.200749	0.160499	-1.25078	0.211015
			11508	5.1186	0.209151	0.167247	1.25055	0.211097
			9846	1.34135	0.182804	0.146212	1.25027	0.211203
91otu6782	94otu13606	97otu15274	1270	5.2785	0.153102	0.122532	1.24949	0.211486
Pirellulaceae	94otu4902	97otu57201	1666	301.83	-0.106871	0.0856387	-1.24793	0.212056
91otu7229	94otu14343	97otu15999	3209	0.607036	-0.179589	0.143948	-1.2476	0.212179
91otu9421	94otu18179	97otu20050	3009	7.55122	-0.148164	0.11887	-1.24644	0.212604
Erythrobacteraceae	Erythromicrobium	97otu88356	118	45.5526	-0.153346	0.123323	-1.24346	0.2137
EB1017	94otu16126	97otu64538	3426	0.57813	-0.178588	0.143746	-1.24239	0.214093
			14722	16437.6	0.157394	0.126701	1.24225	0.214145
91otu17327	94otu34747	97otu17157	415	17.6701	-0.12046	0.0971639	-1.23976	0.215066
Xanthomonadaceae	94otu34472	97otu97772	4559	0.49252	-0.205239	0.165593	-1.23941	0.215192
			7367	30.0075	0.149628	0.120845	1.23818	0.21565
[Bryobacteraceae]	94otu37417	97otu6494	189	5.43915	-0.172978	0.139769	-1.2376	0.215863
			17138	0.549223	-0.177523	0.143534	-1.2368	0.216161
Polyangiaceae	94otu17347	97otu90103	1986	1.5865	-0.207879	0.168322	-1.23501	0.216828
			17498	0.620195	-0.178176	0.144321	-1.23458	0.216987
91otu15200	94otu43155	97otu51860	2068	1.48678	0.206845	0.167546	1.23455	0.216996
91otu20089	94otu2110	97otu2424	577	6.51878	-0.177886	0.144206	-1.23355	0.21737
			6111	0.374521	0.19182	0.15593	1.23017	0.218632
91otu11803	94otu33797	97otu12338	3982	3.01839	-0.206166	0.167624	-1.22993	0.218723
			15309	1.77236	-0.209864	0.170998	-1.22729	0.219713
			85001	3.81598	-0.146519	0.119476	-1.22635	0.220066
91otu538	unclassified	unclassified	830	0.41498	-0.201348	0.164205	-1.22619	0.220126
			9377	3.61944	-0.176099	0.143704	-1.22543	0.220414
91otu11242	94otu21614	97otu9496	2051	0.49141	-0.175186	0.143063	-1.22454	0.220749
Chitinophagaceae	94otu13200	97otu19858	4474	0.812843	0.180881	0.147904	1.22296	0.221345
Bacillaceae	unclassified	unclassified	4269	2.00594	0.195187	0.159748	1.22184	0.221768
			10826	1.91554	-0.197378	0.161567	-1.22165	0.22184
Caulobacteraceae	94otu949	97otu26342	543	12.1659	-0.127938	0.104743	-1.22144	0.221919
			24662	16.676	0.107753	0.0882546	1.22094	0.22211
91otu5189	94otu1491	97otu1745	3724	1.64713	-0.208123	0.170593	-1.22	0.222465
91otu4709	unclassified	unclassified	1495	4.48989	-0.15385	0.126126	-1.21981	0.222536
Myxococcaceae	unclassified	unclassified	2834	1.08708	-0.2003	0.164246	-1.21951	0.222649
[Chthoniobacteraceae]	OR-59	unclassified	4060	0.359943	-0.198428	0.162751	-1.21921	0.222764
91otu13740	94otu8452	97otu58978	569	25.8131	0.144113	0.118288	1.21832	0.223103
91otu10107	unclassified	unclassified	1757	0.819611	0.207347	0.170392	1.21688	0.223649
Saprospiraceae	unclassified	unclassified	214	2.66228	0.202638	0.16664	1.21602	0.223976
91otu10174	94otu30901	97otu72942	871	13.2864	-0.109411	0.0900394	-1.21515	0.224311
			36797	8.70283	-0.119329	0.0982098	-1.21504	0.224351
			80360	0.515747	0.207692	0.171056	1.21417	0.224681
			8535	3.29464	-0.179543	0.147953	-1.21352	0.224931
Sphingomonadaceae	94otu8954	97otu7888	5766	0.479002	-0.207424	0.171034	-1.21276	0.22522
Chitinophagaceae	Flavisolibacter	97otu30463	1481	1.21526	-0.201206	0.166013	-1.21199	0.225516
			11735	6.66344	-0.180787	0.149208	-1.21164	0.225649
unclassified	unclassified	unclassified	1039	0.48537	-0.17362	0.143368	-1.21101	0.225893
91otu10637	94otu20481	97otu84188	2737	0.433597	-0.172506	0.142514	-1.21045	0.226108
91otu7288	94otu14450	97otu65810	581	7.29569	-0.134014	0.11073	-1.21028	0.22617
Chitinophagaceae	94otu16023	unclassified	1680	2.23627	-0.199705	0.165058	-1.20991	0.226313
Bacillaceae	Marinibacillus	unclassified	257	34.8193	0.146061	0.120765	1.20946	0.226485
Acetobacteraceae	94otu37057	97otu41253	2829	0.71209	0.20527	0.169878	1.20834	0.226916
			11402	1.11089	0.192106	0.158992	1.20828	0.226941
91otu9129	94otu37905	unclassified	4609	1.2608	0.206586	0.171092	1.20745	0.227258
			12716	1.09924	0.204303	0.169257	1.20706	0.227409
			12584	2.73708	0.191249	0.158477	1.20679	0.227512
Micromonosporaceae	Couchioplanes	97otu11349	183	49.9613	-0.117707	0.0975983	-1.20603	0.227804
Pirellulaceae	94otu30094	97otu57241	4549	0.458405	-0.172536	0.143137	-1.20539	0.228052
			6735	0.458405	-0.172536	0.143137	-1.20539	0.228052
			18222	0.827781	-0.205828	0.170886	-1.20448	0.228404
91otu7296	unclassified	unclassified	4840	1.99961	0.194644	0.161631	1.20425	0.228494
Intrasporangiaceae	94otu8989	97otu11934	4222	0.227369	-0.185772	0.154352	-1.20356	0.22876
Isosphaeraceae	94otu5664	97otu58051	1659	2.03237	-0.19603	0.162984	-1.20275	0.229072
91otu14368	94otu26243	unclassified	2816	0.404691	-0.171019	0.142201	-1.20266	0.229108
			17555	0.247384	-0.189634	0.15781	-1.20166	0.229495
91otu833	94otu43899	unclassified	1497	0.478842	0.197848	0.164763	1.2008	0.229828
Enterobacteriaceae	Serratia	unclassified	44	2339.38	0.161814	0.134785	1.20054	0.22993
			12687	0.43144	-0.171351	0.14289	-1.19918	0.230458
91otu7074	unclassified	unclassified	2018	1.02983	-0.202394	0.168814	-1.19892	0.230559
Conexibacteraceae	unclassified	unclassified	2370	0.426432	-0.175101	0.146107	-1.19845	0.230743
			16835	0.194579	-0.184935	0.154346	-1.19819	0.230844
			332	0.390075	0.201046	0.167899	1.19743	0.23114
91otu18493	94otu37475	97otu88808	2476	0.851313	0.202297	0.169169	1.19583	0.231763
			17598	236.114	0.172837	0.14456	1.19561	0.23185
			17671	7.74653	-0.194177	0.162592	-1.19426	0.232377
Beijerinckiaceae	94otu12562	97otu62866	3852	0.375784	-0.169368	0.14186	-1.19391	0.232514
			25584	2.15708	0.202614	0.169726	1.19377	0.232567
91otu17102	unclassified	unclassified	818	0.515878	0.202015	0.16933	1.19303	0.232859
			12346	0.404475	-0.170111	0.142618	-1.19278	0.232956
			18134	0.404475	-0.170111	0.142618	-1.19278	0.232956
91otu18512	94otu37530	unclassified	1800	1.77713	-0.201504	0.169119	-1.19149	0.233462
unclassified	unclassified	unclassified	4346	1.03815	0.203753	0.171052	1.19117	0.233586
unclassified	unclassified	unclassified	2532	1.23313	-0.199778	0.167846	-1.19025	0.233948
			11384	3.16026	0.188712	0.158598	1.18988	0.234094
			8886	2.37401	-0.150504	0.126499	-1.18977	0.234136
Cytophagaceae	94otu39936	97otu89983	124	26.2502	0.128039	0.107619	1.18974	0.234147
			12353	0.789719	-0.201764	0.169805	-1.18821	0.234752
			32926	1.95502	0.190765	0.160648	1.18747	0.235041
91otu14213	94otu27858	97otu78614	3359	0.377525	0.184338	0.155256	1.18731	0.235105
Pirellulaceae	94otu45056	97otu73009	3092	0.322734	0.184418	0.155347	1.18714	0.235173
			15140	3.45717	0.189811	0.159922	1.18689	0.235269
			22492	2.54915	-0.177917	0.149917	-1.18677	0.235319
			10227	0.37751	-0.168751	0.142322	-1.18569	0.235743
			47465	0.37751	-0.168751	0.142322	-1.18569	0.235743
			70175	0.37751	-0.168751	0.142322	-1.18569	0.235743
91otu10360	94otu19910	97otu46084	868	1.5783	0.200238	0.168908	1.18548	0.235828
			8319	1426.86	0.18101	0.152698	1.18542	0.235853
			6754	1.18421	0.202026	0.170492	1.18496	0.236034
			17164	0.346878	-0.167608	0.141475	-1.18472	0.236129
Hyphomicrobiaceae	Parvibaculum	unclassified	3186	0.576604	0.201134	0.169872	1.18403	0.236402
Acetobacteraceae	94otu17379	97otu41190	5776	0.364117	-0.192592	0.162757	-1.18331	0.236686
			10121	0.595068	-0.169906	0.143631	-1.18294	0.236835
			75046	0.608174	-0.199273	0.16861	-1.18186	0.237263
			14260	0.198462	-0.182095	0.154097	-1.18169	0.23733
			53969	0.198462	-0.182095	0.154097	-1.18169	0.23733
91otu9451	94otu32066	97otu35702	1023	0.371517	0.183388	0.155197	1.18165	0.237345
unclassified	unclassified	unclassified	1773	0.297107	0.183493	0.155311	1.18146	0.237421
Cryomorphaceae	94otu20330	97otu71151	232	0.273659	-0.185072	0.156869	-1.17979	0.238084
Nitrospiraceae	Nitrospira	97otu99102	1612	1.67772	-0.178783	0.15176	-1.17807	0.23877
Cenarchaeaceae	94otu10592	unclassified	2475	0.350545	-0.16727	0.142	-1.17796	0.238812
			5880	0.350545	-0.16727	0.142	-1.17796	0.238812
91otu6262	94otu12772	97otu34168	2774	1.00304	-0.201321	0.17097	-1.17752	0.238988
Planctomycetaceae	Planctomyces	97otu67512	205	1.84978	0.195017	0.165895	1.17554	0.239778
Caulobacteraceae	94otu5246	97otu18352	42	112.334	-0.138855	0.118142	-1.17532	0.239867
91otu6552	94otu9080	97otu10705	803	1.75692	0.195838	0.166683	1.17492	0.240028
91otu18911	94otu31112	97otu34412	2057	0.317971	-0.165583	0.141055	-1.17389	0.240441
Cytophagaceae	Adhaeribacter	unclassified	3756	0.317971	-0.165583	0.141055	-1.17389	0.240441
Haliangiaceae	94otu1185	97otu37	3779	0.317971	-0.165583	0.141055	-1.17389	0.240441
			16340	5.49639	-0.198242	0.168882	-1.17386	0.240453
			26618	2.24503	0.178135	0.151838	1.17319	0.240721
			78689	6.87307	-0.172925	0.147459	-1.1727	0.240917
91otu9768	94otu42522	97otu47848	1235	0.71691	-0.194304	0.1657	-1.17263	0.240946
			72966	3.53723	-0.193432	0.165033	-1.17208	0.241164
91otu6392	unclassified	unclassified	890	3.23355	-0.166971	0.142461	-1.17205	0.241179
Rhodothermaceae	94otu11478	97otu40477	1820	2.18781	0.186297	0.159044	1.17135	0.241457
[Weeksellaceae]	Chryseobacterium	97otu33915	5728	0.667818	-0.196334	0.167777	-1.17021	0.241917
Nocardioidaceae	94otu10516	unclassified	1550	0.568728	0.196608	0.168071	1.16979	0.242085
unclassified	unclassified	unclassified	4233	0.32358	-0.165677	0.141639	-1.16971	0.242118
Cytophagaceae	Emticicia	97otu15566	5635	0.32358	-0.165677	0.141639	-1.16971	0.242118
			5820	0.32358	-0.165677	0.141639	-1.16971	0.242118
			5896	0.32358	-0.165677	0.141639	-1.16971	0.242118
			11756	0.32358	-0.165677	0.141639	-1.16971	0.242118
Alteromonadaceae	Marinobacter	unclassified	641	3.13737	0.190878	0.163444	1.16785	0.242868
Caldilineaceae	94otu27192	97otu29907	1582	0.269088	-0.191231	0.163857	-1.16706	0.243185
91otu6529	94otu13207	97otu14858	591	0.781567	-0.196166	0.16831	-1.1655	0.243816
Saprospiraceae	94otu5232	97otu68272	20	1.24665	0.18222	0.156563	1.16388	0.244472
			16331	4.527	0.180513	0.155146	1.16351	0.244623
Peptostreptococcaceae	94otu34216	97otu1824	4988	0.289065	-0.163368	0.140574	-1.16214	0.245177
			6623	0.289065	-0.163368	0.140574	-1.16214	0.245177
			47568	0.669377	0.198081	0.170611	1.16101	0.245637
			16747	0.296615	-0.163883	0.141239	-1.16033	0.245916
			8015	0.576007	-0.196452	0.169695	-1.15768	0.246996
			10437	2.08456	0.18537	0.160256	1.15671	0.24739
91otu153	94otu310	97otu52790	3416	2.89597	-0.170598	0.147666	-1.1553	0.247967
			7656	0.169556	-0.177462	0.153757	-1.15418	0.248428
91otu4784	94otu17240	97otu98225	3053	2.03415	-0.196987	0.170716	-1.15389	0.248546
Isosphaeraceae	94otu16462	97otu18188	1254	7.56475	0.145389	0.126185	1.15219	0.249244
Rhodocyclaceae	Azoarcus	unclassified	1153	1.37258	0.188504	0.163823	1.15066	0.249873
unclassified	unclassified	unclassified	1502	0.574851	0.192177	0.167047	1.15044	0.249963
Chitinophagaceae	Flavisolibacter	97otu18459	2884	0.26965	-0.161896	0.140786	-1.14995	0.250166
Methylobacteriaceae	94otu27301	97otu62063	4208	0.26965	-0.161896	0.140786	-1.14995	0.250166
Rhodobacteraceae	Rubellimicrobium	unclassified	4932	0.26965	-0.161896	0.140786	-1.14995	0.250166
Xanthomonadaceae	94otu18695	97otu91149	5345	0.26965	-0.161896	0.140786	-1.14995	0.250166
			5999	0.26965	-0.161896	0.140786	-1.14995	0.250166
			8617	0.26965	-0.161896	0.140786	-1.14995	0.250166
			14012	0.26965	-0.161896	0.140786	-1.14995	0.250166
91otu7296	94otu15236	97otu6688	1988	0.704839	0.194103	0.168841	1.14962	0.2503
91otu5214	94otu21457	97otu53275	3326	0.260158	-0.160858	0.140024	-1.14879	0.250643
A4b	94otu36020	unclassified	1985	3.17081	0.187764	0.163478	1.14856	0.250739
			71745	2.77161	0.194759	0.169595	1.14838	0.250813
91otu9014	94otu17414	unclassified	880	9.12249	0.158983	0.138484	1.14803	0.250957
unclassified	unclassified	unclassified	542	0.545638	0.195215	0.170072	1.14784	0.251035
Paenibacillaceae	Brevibacillus	reuszeri	2355	0.476054	-0.163104	0.142186	-1.14712	0.251331
unclassified	unclassified	unclassified	3400	0.476054	-0.163104	0.142186	-1.14712	0.251331
			14991	0.476054	-0.163104	0.142186	-1.14712	0.251331
			4332	0.476054	-0.163104	0.142186	-1.14712	0.251331
Rhodothermaceae	94otu25595	97otu28099	2714	8.2816	0.125138	0.109126	1.14673	0.251491
A4b	94otu21264	97otu28422	966	19.51	0.173925	0.151833	1.1455	0.252003
Planctomycetaceae	Planctomyces	97otu65476	1691	4.07099	0.193559	0.169063	1.14489	0.252255
Nitrososphaeraceae	CandidatusNitrososphaera	unclassified	4264	0.536704	-0.190222	0.166177	-1.14469	0.252336
			16317	0.588884	-0.19577	0.171087	-1.14427	0.252512
			17681	0.261404	0.176879	0.154735	1.14311	0.252992
Sphingobacteriaceae	94otu24329	unclassified	154	1.44377	0.194839	0.170469	1.14295	0.253058
			84365	6.16381	0.134287	0.117617	1.14172	0.253569
Lactobacillaceae	Pediococcus	unclassified	2047	2.86833	0.183753	0.161156	1.14022	0.254195
Hyphomonadaceae	94otu9590	97otu7192	3621	0.613308	0.192421	0.168822	1.13979	0.254373
			6832	0.328608	0.183235	0.160776	1.13969	0.254414
			12908	1.11495	0.18755	0.164654	1.13906	0.25468
			9890	3.50734	-0.158927	0.139567	-1.13872	0.254822
Chitinophagaceae	Segetibacter	97otu4734	960	3.58359	-0.158677	0.139389	-1.13837	0.254964
91otu15989	94otu31726	97otu82530	4427	0.242685	-0.159658	0.140267	-1.13824	0.255019
Cyclobacteriaceae	94otu15822	unclassified	5634	0.242685	-0.159658	0.140267	-1.13824	0.255019
			12541	0.242685	-0.159658	0.140267	-1.13824	0.255019
			16825	0.242685	-0.159658	0.140267	-1.13824	0.255019
91otu5502	94otu16978	97otu68023	717	2.37338	-0.18578	0.163342	-1.13737	0.255385
Oxalobacteraceae	94otu10225	unclassified	133	103.56	-0.106912	0.0940216	-1.1371	0.255499
			6394	2.27455	0.193804	0.170532	1.13647	0.255761
Trueperaceae	unclassified	unclassified	437	3.13481	0.185012	0.162949	1.1354	0.25621
			14952	0.409691	0.176088	0.155092	1.13538	0.256215
			9858	52.9661	-0.103231	0.0909264	-1.13532	0.256241
			14851	2.45181	0.160741	0.141709	1.1343	0.256667
			31330	0.231252	-0.158014	0.139383	-1.13367	0.256935
91otu11803	94otu33797	unclassified	137	25.7826	0.106694	0.0941948	1.13269	0.257343
Erythrobacteraceae	94otu20309	unclassified	1619	0.217661	-0.173156	0.15317	-1.13048	0.258273
			61627	8327.99	0.139698	0.123594	1.1303	0.258351
			9583	70.069	-0.102713	0.0909529	-1.1293	0.258772
			13464	8.65045	-0.166855	0.148114	-1.12653	0.25994
Peptostreptococcaceae	94otu230	97otu98997	1539	0.738388	0.192677	0.171093	1.12616	0.2601
			12985	0.200404	-0.172356	0.153156	-1.12536	0.260436
Xanthomonadaceae	94otu36610	97otu6458	5446	0.21572	-0.1571	0.139663	-1.12485	0.260655
			16455	0.21572	-0.1571	0.139663	-1.12485	0.260655
			8152	0.899753	-0.189834	0.169035	-1.12305	0.261418
91otu6513	94otu45106	97otu97609	2388	0.969235	0.188058	0.167597	1.12208	0.261828
			16403	4.61229	-0.184293	0.164968	-1.11714	0.263934
unclassified	unclassified	unclassified	2294	4.04467	0.177409	0.158886	1.11658	0.264174
91otu8728	94otu9359	unclassified	4157	0.202345	-0.15468	0.138623	-1.11584	0.264492
91otu15200	94otu29997	97otu33100	3224	0.580602	0.159577	0.143023	1.11575	0.264531
			90490	0.580602	0.159577	0.143023	1.11575	0.264531
Gemmataceae	Gemmata	97otu13575	1992	0.588207	0.159777	0.143474	1.11362	0.26544
			3589	0.312835	0.185894	0.167185	1.11191	0.266178
91otu9303	94otu17942	97otu82634	1601	0.746004	0.186872	0.168071	1.11186	0.266197
Cytophagaceae	94otu25380	97otu75498	3035	1.59312	0.183596	0.165159	1.11163	0.266296
Flavobacteriaceae	94otu18976	97otu20883	1551	2.34718	-0.178805	0.160899	-1.11129	0.266445
91otu4971	94otu43990	97otu49708	2813	0.787021	-0.189976	0.17097	-1.11116	0.266498
Ruminococcaceae	Oscillospira	97otu18360	3076	1.19429	0.180869	0.162949	1.10997	0.26701
Pirellulaceae	94otu16210	97otu80027	362	6.13156	0.120136	0.108288	1.10941	0.267252
91otu4445	94otu10273	unclassified	1289	0.541895	0.158341	0.14274	1.1093	0.267302
Hyphomonadaceae	94otu9590	unclassified	4475	0.541895	0.158341	0.14274	1.1093	0.267302
			7912	0.541895	0.158341	0.14274	1.1093	0.267302
91otu10071	94otu34252	97otu391	2430	0.188755	-0.154123	0.138946	-1.10923	0.267331
unclassified	unclassified	unclassified	3980	0.188755	-0.154123	0.138946	-1.10923	0.267331
Conexibacteraceae	94otu20743	97otu22789	4049	0.188755	-0.154123	0.138946	-1.10923	0.267331
Ellin6075	94otu18690	unclassified	4195	0.188755	-0.154123	0.138946	-1.10923	0.267331
Ellin6075	94otu9267	97otu2638	4444	0.188755	-0.154123	0.138946	-1.10923	0.267331
Gemmatimonadaceae	Gemmatimonas	unclassified	4480	0.188755	-0.154123	0.138946	-1.10923	0.267331
91otu4711	94otu10597	unclassified	4866	0.188755	-0.154123	0.138946	-1.10923	0.267331
Pseudonocardiaceae	Pseudonocardia	97otu98716	5477	0.188755	-0.154123	0.138946	-1.10923	0.267331
			14828	0.188755	-0.154123	0.138946	-1.10923	0.267331
Verrucomicrobiaceae	94otu5506	97otu36562	2194	1.10703	-0.189633	0.171095	-1.10835	0.267712
Moraxellaceae	Perlucidibaca	97otu53623	21	0.232682	-0.185089	0.167067	-1.10787	0.267918
Pseudonocardiaceae	Pseudonocardia	unclassified	832	23.0946	-0.112492	0.101556	-1.10769	0.267996
91otu19336	94otu39464	97otu4409	3336	6.74628	-0.141249	0.127527	-1.1076	0.268036
			18424	1.93151	-0.182161	0.164606	-1.10665	0.268446
			5822	2.63364	0.176593	0.159841	1.1048	0.269245
Phormidiaceae	Oscillatoria	97otu51731	1865	47.6332	0.128413	0.116462	1.10262	0.270193
unclassified	unclassified	unclassified	4940	0.171497	-0.168466	0.152858	-1.1021	0.270417
			10052	0.171497	-0.168466	0.152858	-1.1021	0.270417
			9646	3.4273	-0.179891	0.163434	-1.1007	0.271029
			79021	34.666	-0.0863088	0.0784539	-1.10012	0.271279
91otu19231	94otu27781	97otu90687	831	0.357041	-0.153959	0.140073	-1.09913	0.271711
91otu778	94otu29466	97otu32451	1041	0.357041	-0.153959	0.140073	-1.09913	0.271711
Pirellulaceae	94otu39468	97otu44048	1605	0.357041	-0.153959	0.140073	-1.09913	0.271711
			6526	0.357041	-0.153959	0.140073	-1.09913	0.271711
			6927	0.357041	-0.153959	0.140073	-1.09913	0.271711
			444	0.357041	-0.153959	0.140073	-1.09913	0.271711
Lachnospiraceae	Coprococcus	eutactus	908	1.77802	-0.187286	0.170405	-1.09906	0.27174
			10196	0.394458	-0.159017	0.144733	-1.09869	0.271904
			62214	0.394458	-0.159017	0.144733	-1.09869	0.271904
unclassified	unclassified	unclassified	3360	0.615948	-0.182939	0.166634	-1.09785	0.272271
			14067	0.59764	-0.18703	0.170363	-1.09784	0.272276
91otu538	94otu1157	97otu77016	3700	0.298052	0.176016	0.16053	1.09647	0.272872
Nitrososphaeraceae	CandidatusNitrososphaera	SCA1145	29	26.7014	0.119115	0.108707	1.09574	0.273194
91otu9224	unclassified	unclassified	83	21.2235	-0.13307	0.121482	-1.09538	0.273349
91otu5817	94otu13511	unclassified	3369	0.173439	-0.150722	0.137694	-1.09462	0.273685
			6559	0.173439	-0.150722	0.137694	-1.09462	0.273685
			6634	0.173439	-0.150722	0.137694	-1.09462	0.273685
			17447	0.173439	-0.150722	0.137694	-1.09462	0.273685
			18099	0.173439	-0.150722	0.137694	-1.09462	0.273685
Chitinophagaceae	unclassified	unclassified	86	3.61247	0.161859	0.147876	1.09456	0.27371
[Exiguobacteraceae]	Exiguobacterium	97otu8780	631	7.82179	-0.182421	0.16673	-1.09411	0.273905
unclassified	unclassified	unclassified	1687	0.318572	-0.155137	0.141899	-1.09329	0.274268
Rubrobacteraceae	Rubrobacter	97otu24531	2960	0.318572	-0.155137	0.141899	-1.09329	0.274268
Chitinophagaceae	Sediminibacterium	unclassified	1761	3.10144	-0.181095	0.165839	-1.09199	0.274836
Intrasporangiaceae	94otu18964	97otu13037	5190	0.163731	-0.166665	0.152694	-1.0915	0.275054
			42826	5.42077	-0.160911	0.147471	-1.09114	0.275212
Cytophagaceae	Dyadobacter	unclassified	619	18.4555	-0.133651	0.12256	-1.09049	0.275496
			46485	1.08259	0.181815	0.166791	1.09008	0.27568
			56273	14.8187	-0.113151	0.103986	-1.08813	0.276537
Flammeovirgaceae	94otu5656	97otu8429	2162	0.429844	0.154632	0.142204	1.08739	0.276863
Sphingobacteriaceae	94otu9762	97otu12706	3630	0.429844	0.154632	0.142204	1.08739	0.276863
			13195	9.14636	-0.120433	0.110756	-1.08737	0.276875
			14083	1.13846	-0.172967	0.159268	-1.08601	0.277475
Bradyrhizobiaceae	Balneimonas	97otu92430	4717	0.425775	0.153861	0.1417	1.08582	0.277558
			16690	0.425775	0.153861	0.1417	1.08582	0.277558
91otu4267	94otu1603	97otu40755	410	11.7095	0.109502	0.101115	1.08295	0.278831
91otu851	94otu41080	97otu92831	3762	0.407221	0.153718	0.141974	1.08272	0.278934
91otu16427	94otu32676	97otu83575	843	1.4242	-0.184913	0.170871	-1.08218	0.279173
			7023	0.934908	-0.183083	0.169228	-1.08187	0.27931
Hyphomonadaceae	94otu22801	97otu5747	392	34.0049	-0.110678	0.102388	-1.08097	0.279711
			6195	23.6848	0.105587	0.0976798	1.08095	0.279719
unclassified	unclassified	unclassified	781	2.56112	0.179174	0.165791	1.08073	0.279819
			16989	125.587	0.10543	0.0975655	1.08061	0.27987
			11691	1.32454	-0.181237	0.167747	-1.08042	0.279954
			8317	0.764492	0.184146	0.170614	1.07932	0.280446
Gaiellaceae	94otu38949	97otu43439	676	3.3065	0.164065	0.152008	1.07932	0.280447
Chitinophagaceae	Flavisolibacter	97otu64378	210	27.9131	-0.0954428	0.0884294	-1.07931	0.280449
			5845	0.384597	0.152743	0.141727	1.07773	0.281156
Planctomycetaceae	Planctomyces	97otu27021	620	6.71117	-0.158641	0.147249	-1.07736	0.28132
			12040	1.77382	0.158894	0.14749	1.07732	0.281337
			14610	0.533228	-0.183296	0.170157	-1.07722	0.281383
Sphingomonadaceae	94otu37359	97otu98515	5276	0.387068	0.152026	0.141266	1.07616	0.281855
			11942	1.01741	0.181722	0.168905	1.07588	0.28198
91otu78	94otu9868	unclassified	2767	0.604977	0.17174	0.159768	1.07494	0.282403
			77271	1.13218	-0.181504	0.168932	-1.07442	0.282636
A4b	94otu1350	97otu91369	703	3.25905	-0.169137	0.157475	-1.07406	0.282798
Gemmataceae	94otu9624	97otu61809	3886	0.361974	0.151699	0.14146	1.07238	0.283549
Sphingomonadaceae	94otu23687	97otu80488	4182	0.491352	-0.182213	0.16992	-1.07234	0.283567
			13842	0.416415	-0.156675	0.146146	-1.07205	0.283699
Ardenscatenaceae	Ardenscatena	97otu51618	165	2.24067	-0.17708	0.165198	-1.07192	0.283755
91otu3983	94otu19826	97otu76594	3656	0.628021	0.182498	0.170255	1.07191	0.283758
unclassified	unclassified	unclassified	191	5.14181	-0.127065	0.118669	-1.07075	0.284281
			16743	13.8682	-0.144297	0.13481	-1.07038	0.28445
			12171	2.53822	0.177782	0.166099	1.07034	0.284468
91otu13208	94otu35421	97otu39365	3723	0.829931	-0.182738	0.170789	-1.06996	0.284638
mb2424	94otu8240	97otu8639	4050	2.26154	0.181635	0.169872	1.06924	0.284959
Coriobacteriaceae	94otu18341	97otu20208	3557	0.144532	-0.14588	0.13652	-1.06856	0.285268
			6503	0.144532	-0.14588	0.13652	-1.06856	0.285268
			13794	0.144532	-0.14588	0.13652	-1.06856	0.285268
			16162	0.144532	-0.14588	0.13652	-1.06856	0.285268
91otu594	94otu1235	97otu17163	585	5.26965	-0.174881	0.163849	-1.06733	0.285821
Paenibacillaceae	Paenibacillus	mucilaginosus	3344	1.7321	-0.167744	0.157172	-1.06727	0.285852
Pseudomonadaceae	Pseudomonas	unclassified	10	1933.92	0.146655	0.137455	1.06693	0.286003
91otu7352	94otu22787	97otu72169	2356	0.33935	0.150575	0.14117	1.06663	0.286141
91otu6210	94otu15218	unclassified	2456	2.03505	-0.167794	0.157429	-1.06584	0.286498
			11330	0.348361	0.14996	0.14077	1.06528	0.286748
Hyphomicrobiaceae	Hyphomicrobium	zavarzinii	5333	0.136766	-0.16215	0.152334	-1.06444	0.287129
Flammeovirgaceae	94otu11923	97otu13555	2562	1.03734	0.177078	0.166421	1.06403	0.287314
91otu13287	unclassified	unclassified	1751	2.8581	-0.180677	0.169863	-1.06366	0.287481
91otu19323	94otu39436	97otu44009	1057	0.280465	-0.168998	0.159011	-1.06281	0.287867
			16498	0.649505	0.181216	0.170671	1.06178	0.288334
			9319	0.264642	-0.14971	0.141093	-1.06107	0.288659
91otu2431	94otu5022	97otu57330	1608	0.316727	0.14936	0.140853	1.0604	0.288964
91otu13821	unclassified	unclassified	2525	0.316727	0.14936	0.140853	1.0604	0.288964
			14783	5.90927	-0.125267	0.118162	-1.06013	0.289086
PRR-10	94otu8910	unclassified	1883	0.942295	-0.180386	0.17021	-1.05978	0.289243
Xanthomonadaceae	Stenotrophomonas	unclassified	406	135.075	0.162542	0.153395	1.05963	0.289313
91otu449	94otu23886	97otu74618	2088	0.777605	-0.178968	0.169144	-1.05809	0.290016
Alteromonadaceae	Cellvibrio	97otu26442	557	1.1671	0.180432	0.170605	1.0576	0.290237
			64930	0.533058	0.180857	0.1711	1.05703	0.2905
			90643	3.7057	0.162871	0.154096	1.05694	0.290538
91otu5060	94otu18919	97otu33807	2740	0.66891	-0.180237	0.170624	-1.05634	0.290813
Flammeovirgaceae	94otu41352	97otu93144	503	2.51675	0.179317	0.170174	1.05372	0.292009
			16275	0.294104	0.148038	0.140505	1.05362	0.292059
			10059	3.26076	0.165399	0.157149	1.0525	0.29257
91otu538	94otu1157	97otu54459	923	3.39407	0.16235	0.154284	1.05228	0.292672
Comamonadaceae	Methylibium	97otu42380	65	45.716	-0.084688	0.0805436	-1.05146	0.29305
Nitrososphaeraceae	CandidatusNitrososphaera	gargensis	335	0.950253	0.178914	0.170304	1.05056	0.293462
Idiomarinaceae	Pseudidiomarina	97otu10347	5647	1.06402	-0.179591	0.170966	-1.05045	0.293513
			16916	0.161367	0.160933	0.153296	1.04982	0.293803
			78710	0.161367	0.160933	0.153296	1.04982	0.293803
			37063	0.85652	0.177204	0.168971	1.04872	0.294307
91otu8095	94otu9374	97otu17640	267	1.15436	-0.177596	0.169378	-1.04852	0.294398
Chitinophagaceae	94otu41468	unclassified	3277	0.991515	-0.1791	0.170857	-1.04824	0.294527
			80658	1.10814	0.164367	0.157054	1.04657	0.2953
Hyphomicrobiaceae	94otu788	97otu30500	1552	1.17216	0.171654	0.164064	1.04627	0.295438
			13858	5.40945	-0.0967206	0.0924841	-1.04581	0.29565
Saprospiraceae	Saprospira	unclassified	194	18.447	0.119149	0.114019	1.04499	0.296025
			16611	1.78332	-0.17314	0.165846	-1.04398	0.296495
[Exiguobacteraceae]	Exiguobacterium	97otu10938	1968	0.848115	-0.178546	0.171045	-1.04385	0.296553
Cytophagaceae	Rhodocytophaga	unclassified	1322	3.97271	0.13275	0.127198	1.04365	0.296648
Frankiaceae	94otu10058	unclassified	3081	0.812797	-0.172931	0.165707	-1.0436	0.296673
91otu12491	94otu24121	97otu41332	4729	0.475475	0.147228	0.141103	1.04341	0.296759
			14428	0.475475	0.147228	0.141103	1.04341	0.296759
Saprospiraceae	94otu41206	97otu87181	3349	0.460078	-0.17719	0.169893	-1.04294	0.296974
			7898	172.062	-0.14857	0.142464	-1.04286	0.297013
91otu8133	94otu15859	97otu17548	1875	0.475008	-0.171644	0.164889	-1.04097	0.297889
Erythrobacteraceae	94otu9082	97otu2942	395	59.4931	-0.096771	0.0931436	-1.03894	0.298831
			13936	0.270948	0.144838	0.139504	1.03823	0.299162
Patulibacteraceae	94otu105	97otu94598	3204	0.293705	-0.165662	0.15972	-1.0372	0.299644
			6896	0.537112	-0.171613	0.165466	-1.03715	0.299666
			14802	3.91733	0.147335	0.142164	1.03637	0.300028
Actinosynnemataceae	Lentzea	unclassified	672	9.02482	0.103166	0.0995765	1.03605	0.300181
Erythrobacteraceae	94otu8930	97otu27153	187	37.6866	0.0935916	0.090348	1.0359	0.300248
			55873	1.05783	0.173712	0.167901	1.03461	0.300851
			6365	0.113684	-0.157037	0.151893	-1.03387	0.301197
91otu475	94otu21031	97otu23084	1008	9.64075	-0.10336	0.100048	-1.0331	0.301556
Methylocystaceae	94otu19476	97otu16488	829	1.97262	0.164854	0.159604	1.03289	0.301656
91otu7262	unclassified	unclassified	911	2.60792	0.166033	0.160797	1.03256	0.301809
			11411	0.918134	-0.168215	0.163018	-1.03188	0.302129
[Fimbriimonadaceae]	Fimbriimonas	97otu37968	1113	2.12519	0.171183	0.165949	1.03154	0.302287
Flammeovirgaceae	Flexibacter	97otu50885	1190	7.70095	0.148298	0.144031	1.02962	0.303188
			6352	0.539095	0.169906	0.165144	1.02884	0.303557
			41465	1.33716	-0.175151	0.170578	-1.02681	0.304512
91otu12068	unclassified	unclassified	1538	0.238027	-0.140178	0.136546	-1.02659	0.304611
Lachnospiraceae	Blautia	97otu84279	2034	0.238027	-0.140178	0.136546	-1.02659	0.304611
91otu5104	94otu17260	97otu35168	2902	0.238027	-0.140178	0.136546	-1.02659	0.304611
Bacillaceae	Bacillus	97otu2603	4065	0.238027	-0.140178	0.136546	-1.02659	0.304611
			5971	0.238027	-0.140178	0.136546	-1.02659	0.304611
			6361	0.238027	-0.140178	0.136546	-1.02659	0.304611
			13141	0.238027	-0.140178	0.136546	-1.02659	0.304611
			13779	0.238027	-0.140178	0.136546	-1.02659	0.304611
			16326	0.238027	-0.140178	0.136546	-1.02659	0.304611
			16380	0.238027	-0.140178	0.136546	-1.02659	0.304611
			10897	3.682	0.163204	0.159114	1.0257	0.305033
unclassified	unclassified	unclassified	3660	0.756723	-0.174519	0.170548	-1.02328	0.306175
			90945	7.67464	-0.165661	0.162216	-1.02124	0.307141
			25156	0.313563	-0.145027	0.142123	-1.02043	0.307524
Pirellulaceae	94otu19994	97otu70821	2582	0.986458	0.170374	0.167043	1.01994	0.307756
Ellin6075	94otu32380	unclassified	3999	0.522815	0.170518	0.16743	1.01844	0.308468
91otu4634	94otu14447	97otu16108	2600	0.768875	0.173803	0.170671	1.01835	0.308511
Lachnospiraceae	94otu10116	97otu91210	308	7.27951	-0.117211	0.115124	-1.01813	0.308617
			15939	2.6035	0.172138	0.169162	1.0176	0.30887
91otu10355	94otu19901	97otu21835	5002	0.785832	-0.168145	0.165257	-1.01747	0.308929
			12034	1.70648	0.173731	0.170995	1.016	0.309628
Chitinophagaceae	94otu9700	unclassified	2033	0.509598	0.169139	0.166488	1.01592	0.309666
			60949	10.3015	-0.127327	0.125402	-1.01535	0.309937
			84710	0.652293	0.171798	0.169505	1.01353	0.310809
			14892	0.713174	0.173087	0.170896	1.01282	0.311147
A4b	94otu37574	97otu88906	1072	0.5873	0.168372	0.166294	1.0125	0.311301
91otu4634	94otu14447	unclassified	2258	0.895692	-0.172496	0.170435	-1.01209	0.311494
91otu4560	94otu17809	unclassified	955	2.72715	0.16517	0.163591	1.00965	0.312661
Gemmataceae	Gemmata	97otu56372	4756	0.389446	-0.169378	0.167939	-1.00857	0.313182
91otu13779	94otu26915	97otu29582	2470	1.01435	0.170143	0.168983	1.00686	0.314001
Hyphomicrobiaceae	Pedomicrobium	unclassified	425	10.6515	0.111174	0.110423	1.0068	0.314032
91otu4885	94otu32686	97otu7120	1156	0.145979	-0.150262	0.149266	-1.00667	0.314092
Pirellulaceae	94otu333	97otu365	1815	4.11069	-0.1349	0.134047	-1.00636	0.314241
unclassified	unclassified	unclassified	1121	7.82851	0.134147	0.133474	1.00504	0.31488
PAUC26f	94otu8235	97otu10001	1145	0.725973	0.165334	0.16463	1.00428	0.315245
91otu7351	unclassified	unclassified	2913	0.868815	-0.17101	0.170345	-1.0039	0.315425
Bdellovibrionaceae	Bdellovibrio	97otu73941	1275	0.955575	-0.169984	0.169562	-1.00249	0.316107
91otu8730	94otu10912	97otu17807	2415	0.394158	0.168112	0.167729	1.00228	0.316208
Cytophagaceae	Spirosoma	97otu66837	773	3.32178	-0.160331	0.160262	-1.00043	0.317101
Gemmataceae	94otu18332	unclassified	2557	0.510212	0.170094	0.170071	1.00014	0.317245
Hyphomicrobiaceae	94otu24689	97otu96798	567	12.9085	0.119524	0.119572	0.999601	0.317504
			14385	1.18747	-0.170765	0.170951	-0.998914	0.317837
			9510	0.574384	0.170367	0.170793	0.997505	0.31852
91otu4684	94otu28596	97otu31503	514	8.05976	-0.0994116	0.0997215	-0.996893	0.318817
91otu9327	94otu17985	unclassified	1304	2.48379	0.150953	0.151539	0.996131	0.319186
			11352	2.23726	-0.170161	0.170983	-0.995195	0.319642
			79143	1.04841	-0.16848	0.16934	-0.994921	0.319775
			11842	0.678883	0.165895	0.166971	0.993553	0.32044
PRR-10	94otu8910	97otu10562	3051	0.362485	-0.141845	0.142919	-0.992491	0.320958
91otu1621	94otu7045	97otu88244	449	1.00368	-0.169635	0.170979	-0.992143	0.321128
			12141	0.571261	0.163793	0.165326	0.99073	0.321817
91otu6291	94otu12813	97otu77322	2278	0.462021	-0.167371	0.169018	-0.990259	0.322047
Sphingomonadaceae	Kaistobacter	97otu90288	271	17.8004	0.102723	0.103788	0.989732	0.322305
			16961	1.6119	0.166451	0.168208	0.989551	0.322394
A4b	94otu13509	97otu15171	1876	2.21157	0.165269	0.167168	0.988643	0.322838
			10230	3.41222	-0.14808	0.149845	-0.988227	0.323042
91otu6259	94otu1282	97otu6812	1369	0.687988	-0.161521	0.163709	-0.986634	0.323822
Chitinophagaceae	94otu15059	unclassified	680	9.1379	0.150434	0.152513	0.98637	0.323952
Isosphaeraceae	94otu3863	97otu56112	4952	4.53458	-0.129484	0.131369	-0.985652	0.324304
Microthrixaceae	94otu9645	97otu3086	879	1.95022	0.159227	0.161605	0.985283	0.324485
			7222	0.181115	0.144608	0.147183	0.982502	0.325853
			11583	0.181115	0.144608	0.147183	0.982502	0.325853
91otu10137	94otu19501	97otu98799	1581	2.42607	-0.156022	0.159341	-0.979165	0.327498
			72504	2.59694	-0.157266	0.160646	-0.978963	0.327598
Verrucomicrobiaceae	94otu45453	97otu51523	2717	1.16812	-0.166403	0.169992	-0.978886	0.327636
			82427	1.38527	0.167449	0.171096	0.978684	0.327736
91otu9212	94otu17768	97otu19603	1910	0.679441	-0.167401	0.171076	-0.978517	0.327819
91otu10939	94otu21025	97otu93192	2580	2.52879	0.158437	0.162074	0.977556	0.328294
			17869	0.615843	-0.166546	0.170503	-0.976794	0.328671
91otu6782	94otu19302	97otu48682	757	0.727968	0.166651	0.170816	0.975616	0.329255
Sinobacteraceae	Steroidobacter	unclassified	462	3.18278	0.151632	0.155424	0.975602	0.329262
91otu5189	94otu11208	97otu79951	2634	2.54927	-0.15638	0.160407	-0.974893	0.329614
			14746	0.0828365	-0.14714	0.15095	-0.974759	0.32968
OM27	94otu17283	97otu43269	2878	1.29654	-0.163224	0.16811	-0.970937	0.33158
			86394	63.4993	-0.0973839	0.100341	-0.97053	0.331783
			80196	13.7908	0.0978317	0.100803	0.970525	0.331785
			8029	0.780182	0.163167	0.168181	0.970186	0.331954
91otu11630	94otu3775	97otu57718	1002	1.20374	0.164972	0.170174	0.969431	0.33233
91otu4359	94otu13059	97otu9024	55	191.657	-0.10163	0.104848	-0.969311	0.33239
91otu16855	94otu33723	97otu37447	3295	0.482045	0.161355	0.166627	0.968365	0.332862
91otu4345	94otu12875	97otu97838	209	2.72298	0.151129	0.156111	0.968083	0.333003
			12013	0.588532	0.155706	0.160903	0.967705	0.333192
			16757	0.807778	-0.163973	0.169454	-0.967654	0.333217
unclassified	unclassified	unclassified	1483	0.516493	0.16435	0.169912	0.967263	0.333412
			90820	0.813433	-0.165206	0.170968	-0.966299	0.333895
unclassified	unclassified	unclassified	256	9.63631	0.122218	0.126518	0.966012	0.334038
unclassified	unclassified	unclassified	3928	0.533771	-0.159426	0.165096	-0.96566	0.334214
91otu7621	unclassified	unclassified	3934	0.25979	-0.159261	0.164978	-0.965343	0.334373
			6873	0.85552	-0.163627	0.169526	-0.965207	0.334441
91otu18991	94otu40492	97otu90080	4437	29.6897	0.0769189	0.0798605	0.963166	0.335464
Planctomycetaceae	Planctomyces	97otu23833	2385	0.361885	-0.149817	0.155662	-0.962449	0.335824
			8908	0.497691	-0.157912	0.164082	-0.962393	0.335852
Chitinophagaceae	Segetibacter	97otu43467	1055	2.29183	-0.153313	0.159307	-0.962376	0.335861
Syntrophobacteraceae	94otu32266	97otu35745	2374	0.530099	0.161939	0.168414	0.961547	0.336277
91otu4338	94otu9668	unclassified	3863	0.39599	0.164074	0.170791	0.960674	0.336716
Streptococcaceae	Streptococcus	unclassified	326	6.81341	0.102829	0.107041	0.960648	0.336729
Pseudonocardiaceae	unclassified	unclassified	5428	0.920233	-0.160231	0.167179	-0.958439	0.337841
			85086	231.534	-0.0891245	0.0929902	-0.958429	0.337846
Hyphomicrobiaceae	Devosia	unclassified	5153	0.661023	-0.156205	0.163068	-0.957915	0.338106
unclassified	unclassified	unclassified	1756	2.81346	-0.137264	0.143466	-0.95677	0.338684
			12032	2.1784	-0.14957	0.156456	-0.955988	0.339078
			7779	1.06248	-0.149517	0.157355	-0.950189	0.342016
91otu10174	94otu21133	97otu23191	950	11.6399	-0.105006	0.110515	-0.950148	0.342037
Lachnospiraceae	Blautia	97otu60960	1656	1.65657	0.162513	0.171052	0.950077	0.342073
			8840	3.66159	0.136045	0.143205	0.950005	0.34211
Cytophagaceae	Hymenobacter	97otu85434	795	8.4722	-0.124573	0.131361	-0.948324	0.342965
Solirubrobacteraceae	Solirubrobacter	97otu120	246	35.5446	-0.107967	0.11385	-0.948321	0.342966
			13939	1.51576	0.150004	0.158217	0.948087	0.343085
			11315	0.445248	0.148622	0.156785	0.947931	0.343165
			12205	1.18395	-0.160073	0.169525	-0.944243	0.345046
			5783	0.646424	0.16124	0.170899	0.943484	0.345433
			13581	0.896799	0.152821	0.161984	0.943433	0.345459
91otu9731	94otu18524	97otu20135	3093	1.72798	0.16129	0.171092	0.942704	0.345832
			14580	0.410365	0.154923	0.164448	0.942081	0.346151
mb2424	94otu9795	unclassified	525	13.394	-0.0981069	0.104172	-0.941781	0.346305
Gaiellaceae	94otu27250	97otu55948	2788	1.23653	0.157682	0.167824	0.939567	0.34744
			12036	3.58618	-0.135784	0.144603	-0.939016	0.347723
			17632	0.35092	0.150375	0.16037	0.937677	0.348411
			11662	1.08422	-0.158952	0.169874	-0.935703	0.349426
Cytophagaceae	94otu3643	97otu23734	470	7.89269	-0.13314	0.142455	-0.934616	0.349986
			8864	0.303922	0.145309	0.155603	0.933844	0.350384
Piscirickettsiaceae	94otu17559	unclassified	4904	0.536882	-0.155938	0.167052	-0.933472	0.350576
Solibacteraceae	94otu18786	97otu20694	2933	0.261474	0.145557	0.156074	0.932617	0.351018
			81483	1.08426	-0.154691	0.166184	-0.930839	0.351937
			11986	3.42315	-0.131677	0.141559	-0.930193	0.352271
			14467	0.367669	-0.15033	0.161685	-0.929774	0.352488
Pirellulaceae	unclassified	unclassified	122	5.69223	-0.137728	0.148214	-0.929252	0.352759
unclassified	unclassified	unclassified	2023	7.46661	0.0886288	0.0954066	0.928958	0.352911
Dolo_23	94otu70	97otu70470	687	10.0635	0.124195	0.133749	0.928568	0.353113
91otu13199	94otu25632	97otu28138	378	1.65325	-0.152946	0.164722	-0.92851	0.353143
			12237	1.91076	-0.128392	0.138385	-0.92779	0.353516
Methylocystaceae	94otu24703	97otu44429	881	7.5716	0.101237	0.109276	0.926435	0.35422
Ellin6075	94otu9267	97otu16452	171	31.7082	0.102022	0.110157	0.926157	0.354364
91otu21318	94otu44330	97otu54748	1068	17.4109	0.105209	0.113598	0.926149	0.354368
91otu17987	94otu36286	97otu53276	570	0.489595	-0.158159	0.17097	-0.925067	0.354931
C111	94otu9926	97otu11509	3941	0.567047	-0.155006	0.167815	-0.923672	0.355657
Bacillaceae	94otu8313	97otu97942	2237	0.508931	0.153402	0.166291	0.922487	0.356275
Comamonadaceae	94otu11888	unclassified	821	23.4103	-0.093673	0.101575	-0.922206	0.356421
Caulobacteraceae	Phenylobacterium	97otu30647	5639	0.0839535	0.13908	0.150899	0.921681	0.356695
			13524	0.886363	0.152833	0.165858	0.92147	0.356805
91otu2017	94otu4024	97otu88337	1063	1.12148	-0.155146	0.168394	-0.921326	0.35688
			12242	0.422752	-0.157437	0.170968	-0.920857	0.357125
			9233	0.48592	0.157201	0.171045	0.919062	0.358063
			62840	66.5391	-0.0862709	0.094002	-0.917755	0.358747
unclassified	unclassified	unclassified	14	33.1334	0.0922839	0.100603	0.917311	0.35898
			3522	0.74798	-0.14997	0.163505	-0.917222	0.359027
			17151	0.670917	-0.153937	0.167856	-0.917081	0.3591
			16612	1.32448	0.140738	0.153498	0.916875	0.359208
Caldilineaceae	94otu3020	97otu55275	1506	1.63128	-0.153298	0.167209	-0.916804	0.359245
Bacillaceae	Terribacillus	97otu92482	1819	4.67654	-0.12767	0.139267	-0.916726	0.359286
			9537	10.3812	0.116403	0.127088	0.91592	0.359709
91otu475	94otu8390	unclassified	1214	2.72363	0.150391	0.16421	0.915842	0.35975
91otu722	94otu27078	97otu29781	3108	0.301072	-0.139591	0.15243	-0.915773	0.359786
91otu7484	94otu5731	unclassified	1198	0.781519	-0.153004	0.167091	-0.915689	0.35983
			6362	4.17993	-0.110718	0.121045	-0.914682	0.360358
Rhodospirillaceae	94otu37022	97otu57240	1034	2.93059	0.143817	0.157295	0.914314	0.360552
Chitinophagaceae	94otu16383	unclassified	1533	1.18354	-0.14466	0.158576	-0.91224	0.361642
91otu10421	unclassified	unclassified	1727	1.0927	-0.156001	0.171053	-0.912002	0.361768
Nakamurellaceae	94otu18145	97otu20009	5250	1.09856	0.154924	0.169909	0.91181	0.361869
91otu5189	94otu11208	97otu51478	4231	0.670161	-0.153061	0.167881	-0.911726	0.361913
91otu2891	94otu37772	97otu58708	2588	1.28229	0.155605	0.171104	0.909416	0.363131
91otu5203	94otu43963	97otu49674	3548	0.542886	-0.149919	0.165092	-0.90809	0.363831
91otu15204	94otu30007	97otu33110	1730	1.14365	0.154055	0.169679	0.907921	0.36392
Hyphomicrobiaceae	Pedomicrobium	97otu3858	2105	0.82536	0.153987	0.169645	0.907702	0.364036
			82990	7.64817	-0.129987	0.143212	-0.907653	0.364061
91otu3746	94otu8463	97otu10190	4605	0.406905	-0.142528	0.157058	-0.907487	0.364149
91otu8766	unclassified	unclassified	292	1.70702	-0.149997	0.165351	-0.907143	0.364331
			7456	3.52405	-0.13461	0.148547	-0.906176	0.364843
Moraxellaceae	94otu16975	97otu68020	1580	2.04304	-0.147906	0.16326	-0.905954	0.36496
			14484	0.387741	0.148163	0.163654	0.90534	0.365285
			53931	0.921725	0.15211	0.168353	0.903519	0.366251
91otu4574	unclassified	unclassified	798	2.97676	-0.154326	0.170853	-0.903264	0.366386
unclassified	unclassified	unclassified	804	6.06054	-0.138918	0.153914	-0.90257	0.366754
			11645	0.578589	-0.153048	0.169935	-0.900626	0.367787
91otu10171	94otu28967	unclassified	1715	4.84851	0.140717	0.156298	0.900314	0.367953
Hyphomonadaceae	94otu9590	97otu62949	918	7.11315	-0.11088	0.123192	-0.900055	0.368091
			12018	0.996109	0.151679	0.168557	0.899867	0.368191
91otu4665	94otu43049	unclassified	2039	1.63425	-0.145902	0.162189	-0.899584	0.368342
91otu12711	unclassified	unclassified	3521	0.296832	0.14016	0.156064	0.898091	0.369137
Pirellulaceae	94otu27116	97otu72299	632	4.4931	0.132044	0.147036	0.898043	0.369163
Enterococcaceae	Enterococcus	unclassified	2987	0.298189	0.140095	0.156032	0.897866	0.369257
Sinobacteraceae	94otu24438	unclassified	2419	1.54355	-0.151773	0.169111	-0.897477	0.369465
			11031	1.62642	0.149087	0.16617	0.897197	0.369614
Verrucomicrobiaceae	Luteolibacter	97otu51951	2536	0.631454	0.144331	0.160926	0.896876	0.369785
			11003	0.9707	0.145159	0.161878	0.896718	0.36987
			10852	1.05386	0.153376	0.171094	0.896442	0.370017
			57083	5.21356	-0.0958543	0.106955	-0.896212	0.37014
			12543	1.46384	-0.152196	0.169946	-0.895553	0.370492
91otu5060	94otu35380	unclassified	211	0.229374	0.13807	0.154211	0.89533	0.37061
			9967	0.259984	-0.135618	0.151531	-0.894981	0.370797
Bacillaceae	Bacillus	97otu58577	355	206.533	0.14155	0.15825	0.894468	0.371071
Flavobacteriaceae	Flavobacterium	97otu76624	5744	0.369015	0.149816	0.167752	0.893077	0.371816
			12720	0.320511	-0.14803	0.165842	-0.892597	0.372073
91otu18616	94otu44536	97otu7990	3203	1.01105	-0.151209	0.169635	-0.891377	0.372727
unclassified	unclassified	unclassified	3334	0.748823	-0.146549	0.164468	-0.89105	0.372902
Rhodospirillaceae	94otu32775	97otu20626	2806	1.67411	0.147706	0.166037	0.889596	0.373683
91otu9129	94otu23454	unclassified	590	0.59436	0.147676	0.166035	0.889427	0.373774
91otu4160	94otu8761	unclassified	3461	938.321	0.123857	0.139449	0.88819	0.374438
			21373	9.97422	-0.136354	0.153589	-0.88779	0.374654
Chitinophagaceae	94otu30084	97otu55170	2087	3.07635	-0.130637	0.147381	-0.886391	0.375407
			14302	5.98815	0.134163	0.151509	0.885515	0.375879
			60188	1.82204	-0.151141	0.170698	-0.885427	0.375926
			12942	0.153715	-0.135571	0.153147	-0.885238	0.376028
Hyphomonadaceae	94otu494	97otu52998	2809	0.226508	0.137222	0.155149	0.884449	0.376454
Hyphomicrobiaceae	Rhodoplanes	97otu80431	839	16.9218	0.0969716	0.109684	0.8841	0.376642
			10716	1.14982	-0.150999	0.170969	-0.883196	0.377131
SJA-101	94otu40731	unclassified	3798	1.28051	-0.15049	0.170405	-0.88313	0.377166
91otu9189	unclassified	unclassified	2332	0.637796	0.140053	0.158787	0.882019	0.377766
91otu4994	94otu10949	97otu85333	3238	2.94122	0.148979	0.168935	0.881868	0.377848
91otu13199	94otu25632	97otu36197	1829	0.913771	-0.150789	0.171014	-0.881735	0.37792
			22784	5.60917	-0.132516	0.150303	-0.881658	0.377962
Caulobacteraceae	Mycoplana	97otu22019	606	69.1094	-0.0775379	0.0880064	-0.881048	0.378292
Planctomycetaceae	Planctomyces	97otu83601	2449	0.769682	0.150453	0.170944	0.880132	0.378788
Burkholderiaceae	Burkholderia	unclassified	1632	2.30633	0.138941	0.157896	0.87995	0.378886
			16933	0.0558715	-0.131183	0.149148	-0.879552	0.379102
Micrococcaceae	unclassified	unclassified	24	154.582	-0.0683898	0.077885	-0.878087	0.379896
unclassified	unclassified	unclassified	2533	0.225037	0.142868	0.162735	0.877914	0.37999
Bradyrhizobiaceae	Bradyrhizobium	97otu34922	367	4.58053	0.119384	0.136248	0.876225	0.380908
91otu9122	unclassified	unclassified	1579	2.26481	-0.11184	0.12764	-0.876215	0.380913
Acetobacteraceae	94otu10510	97otu21360	1596	1.75069	-0.14403	0.164407	-0.876056	0.380999
Hyphomicrobiaceae	unclassified	unclassified	1532	0.703646	0.14933	0.170534	0.875661	0.381214
91otu9856	94otu11426	97otu69842	2795	1.13308	0.148739	0.169891	0.875498	0.381303
Sphingomonadaceae	94otu34705	97otu58626	897	3.35245	0.135107	0.154333	0.875428	0.381341
Acidobacteriaceae	94otu16936	unclassified	1965	1.60615	0.149727	0.171051	0.875335	0.381392
Micromonosporaceae	Actinoplanes	97otu1392	2590	0.452165	-0.142148	0.162545	-0.87451	0.381841
			15962	1.29015	-0.141376	0.161832	-0.873596	0.382338
Chitinophagaceae	94otu18771	unclassified	417	11.2959	-0.100029	0.114678	-0.872256	0.383069
91otu9212	94otu913	97otu66464	910	6.70244	-0.113959	0.130652	-0.872232	0.383082
			14878	4.87813	-0.14297	0.163961	-0.871976	0.383222
91otu12792	94otu24771	97otu75486	444	5.06551	0.132036	0.151475	0.871664	0.383392
			17087	1.66706	0.132817	0.152386	0.871585	0.383435
91otu5552	94otu30366	97otu88256	167	29.3512	0.0822221	0.0943648	0.871322	0.383578
Pirellulaceae	94otu1748	97otu43794	1972	0.544105	0.14576	0.167474	0.870345	0.384112
			12825	1.44594	0.146826	0.168798	0.869832	0.384392
			14074	0.46987	-0.147803	0.170006	-0.869404	0.384626
[Fimbriimonadaceae]	Fimbriimonas	unclassified	893	1.19315	-0.142014	0.163465	-0.86877	0.384973
unclassified	unclassified	unclassified	3378	0.672963	-0.141338	0.162699	-0.868709	0.385006
91otu11261	94otu34423	97otu81494	1998	4.31486	0.13446	0.154898	0.868057	0.385363
			12307	2.72039	-0.141645	0.163339	-0.867184	0.385841
			6548	0.190668	0.133392	0.153894	0.866775	0.386065
			11482	0.331529	-0.144017	0.166225	-0.866399	0.386271
			6556	0.861818	-0.14795	0.17098	-0.865304	0.386872
91otu10315	unclassified	unclassified	1015	0.5542	0.142059	0.164185	0.865241	0.386906
A4b	unclassified	unclassified	204	9.92919	-0.127884	0.147816	-0.865157	0.386952
Rhodothermaceae	Rubricoccus	97otu90403	5362	1.46671	0.141542	0.163775	0.864246	0.387453
Solirubrobacteraceae	unclassified	unclassified	981	5.8086	0.11796	0.136834	0.86207	0.388649
91otu17682	94otu43055	97otu95143	992	1.4276	0.1472	0.17095	0.861073	0.389198
Clostridiaceae	94otu12006	97otu71163	3286	0.518552	0.137117	0.159486	0.859744	0.38993
91otu20720	unclassified	unclassified	989	3.28449	0.12953	0.150668	0.859705	0.389952
A4b	94otu25961	97otu76654	2250	0.332131	0.134144	0.156058	0.85958	0.390021
Polyangiaceae	94otu17347	unclassified	3215	0.494596	0.143542	0.167017	0.859443	0.390096
91otu12630	94otu24460	97otu71732	2577	1.26961	-0.130566	0.151927	-0.859399	0.390121
			37664	0.757691	0.146926	0.171065	0.858889	0.390402
Conexibacteraceae	94otu33797	97otu12349	625	17.9492	-0.0854118	0.099533	-0.858126	0.390823
91otu18910	94otu7287	97otu39600	1122	2.98427	0.146281	0.170494	0.857984	0.390901
Gemmatimonadaceae	Gemmatimonas	97otu11339	538	29.2954	-0.0803991	0.0937853	-0.857268	0.391297
auto67_4W	94otu33827	97otu8942	610	1.51694	-0.135112	0.157885	-0.855761	0.39213
Sinobacteraceae	94otu29519	97otu80232	758	1.06825	-0.146338	0.171091	-0.855322	0.392373
91otu5503	94otu1882	97otu99100	1396	3.45551	0.10023	0.117301	0.85447	0.392845
91otu9122	94otu8115	97otu9859	1907	0.676785	0.145604	0.170445	0.854255	0.392964
unclassified	unclassified	unclassified	366	21.2941	0.111166	0.1302	0.853815	0.393207
			10119	0.404932	-0.142765	0.167465	-0.852504	0.393934
			30598	0.550304	0.144036	0.169177	0.851392	0.394552
91otu5503	94otu13890	97otu36058	4861	1.27128	-0.137892	0.162119	-0.850562	0.395013
			15276	1.85243	0.144374	0.169795	0.850283	0.395168
			29971	1.78761	0.137841	0.162141	0.850129	0.395253
unclassified	unclassified	unclassified	1928	103.092	0.139715	0.164426	0.849713	0.395485
			11780	3.53406	0.139767	0.164708	0.848573	0.396119
			54009	1.67696	-0.145085	0.171014	-0.848382	0.396225
			65127	5.00121	0.116765	0.13772	0.84784	0.396527
			16829	0.531207	-0.135088	0.159384	-0.847563	0.396681
Rhodobacteraceae	Paracoccus	marcusii	63	567.016	0.0950087	0.112101	0.847526	0.396702
91otu8244	94otu16058	97otu73892	3717	0.895733	0.14227	0.168132	0.846182	0.397451
Cytophagaceae	Spirosoma	unclassified	2759	0.576142	-0.133336	0.157764	-0.845161	0.398021
unclassified	unclassified	unclassified	2750	1.59525	-0.140574	0.166427	-0.844662	0.3983
			12412	0.27148	0.127469	0.151179	0.84317	0.399133
			18072	0.27148	0.127469	0.151179	0.84317	0.399133
			75412	0.27148	0.127469	0.151179	0.84317	0.399133
			13145	3.36519	-0.120935	0.143435	-0.843131	0.399155
Mycobacteriaceae	Mycobacterium	97otu11348	443	17.8588	-0.0780339	0.0925787	-0.842892	0.399289
unclassified	unclassified	unclassified	2221	1.24998	0.144001	0.170891	0.842653	0.399422
Pirellulaceae	94otu2826	unclassified	3967	2.38952	0.13859	0.164586	0.84205	0.39976
Iamiaceae	Iamia	unclassified	1864	1.09642	-0.142329	0.169385	-0.840273	0.400755
			6560	0.497332	-0.143572	0.170985	-0.839678	0.401089
			8762	5.50091	-0.0945061	0.112558	-0.839619	0.401122
			90671	0.300652	0.137397	0.163712	0.839262	0.401322
			31582	1.0351	-0.140906	0.167998	-0.838736	0.401618
Enterobacteriaceae	Erwinia	97otu54776	12	5402.47	0.110803	0.132111	0.838706	0.401634
			17072	0.241085	-0.141312	0.168902	-0.836649	0.40279
91otu5040	94otu40309	unclassified	4399	3.83443	-0.095194	0.113919	-0.835628	0.403364
			13777	0.171039	0.129081	0.154617	0.83484	0.403808
Aurantimonadaceae	94otu15897	97otu37904	4569	0.689229	-0.142029	0.17028	-0.834094	0.404228
91otu7361	unclassified	unclassified	615	1.75477	0.13071	0.156857	0.833307	0.404672
			7250	1.43586	-0.14214	0.17076	-0.832396	0.405186
[Fimbriimonadaceae]	94otu41366	97otu46382	1000	0.248857	0.125678	0.151066	0.83194	0.405443
Pirellulaceae	94otu22985	97otu25201	2397	0.248857	0.125678	0.151066	0.83194	0.405443
Gemmataceae	94otu45166	97otu51209	3984	0.248857	0.125678	0.151066	0.83194	0.405443
Flammeovirgaceae	Fulvivirga	97otu34967	5458	0.248857	0.125678	0.151066	0.83194	0.405443
			86776	0.248857	0.125678	0.151066	0.83194	0.405443
			89125	0.248857	0.125678	0.151066	0.83194	0.405443
91otu4818	94otu41135	97otu81083	2119	0.646482	0.140401	0.168861	0.831462	0.405712
			9052	1829.6	0.104323	0.125632	0.830383	0.406322
91otu11887	94otu22872	unclassified	1816	1.88361	-0.138995	0.167389	-0.830371	0.406329
91otu7352	94otu14704	97otu87355	2761	0.385585	-0.118932	0.143309	-0.829898	0.406596
			11027	1.12561	0.13051	0.157326	0.829552	0.406792
			11657	0.155634	0.12706	0.153385	0.828376	0.407457
			14573	8.31011	0.0881821	0.10651	0.827922	0.407715
Cyclobacteriaceae	94otu36541	unclassified	5722	1.34182	-0.136698	0.165112	-0.827906	0.407724
91otu6259	94otu17294	97otu4312	1616	1.92776	0.139019	0.168406	0.825499	0.409088
			10211	0.663071	0.141036	0.171054	0.82451	0.40965
			12226	46.7869	-0.134651	0.163695	-0.822574	0.41075
Pirellulaceae	94otu33721	97otu84772	887	3.01455	-0.133085	0.161865	-0.8222	0.410963
unclassified	unclassified	unclassified	408	16.0058	-0.078287	0.0952527	-0.821887	0.411141
91otu6006	94otu12395	97otu69299	420	1.79953	-0.133155	0.16219	-0.820979	0.411658
Flavobacteriaceae	94otu20660	unclassified	375	0.316983	0.121036	0.147478	0.820704	0.411815
91otu13362	unclassified	unclassified	2059	0.316983	0.121036	0.147478	0.820704	0.411815
unclassified	unclassified	unclassified	3570	0.316983	0.121036	0.147478	0.820704	0.411815
Isosphaeraceae	94otu5047	97otu57354	2501	0.16179	-0.124041	0.151308	-0.819788	0.412337
91otu4665	94otu24206	97otu85143	3792	0.16179	-0.124041	0.151308	-0.819788	0.412337
Alcaligenaceae	Sutterella	97otu3927	5120	0.16179	-0.124041	0.151308	-0.819788	0.412337
Intrasporangiaceae	94otu18964	97otu56689	5363	0.16179	-0.124041	0.151308	-0.819788	0.412337
			6360	0.16179	-0.124041	0.151308	-0.819788	0.412337
			7463	0.16179	-0.124041	0.151308	-0.819788	0.412337
			7646	0.16179	-0.124041	0.151308	-0.819788	0.412337
			9077	0.16179	-0.124041	0.151308	-0.819788	0.412337
			13251	0.16179	-0.124041	0.151308	-0.819788	0.412337
			14498	0.16179	-0.124041	0.151308	-0.819788	0.412337
			16549	0.16179	-0.124041	0.151308	-0.819788	0.412337
			28346	0.16179	-0.124041	0.151308	-0.819788	0.412337
			68058	5.58014	0.0993963	0.12127	0.819629	0.412428
Coxiellaceae	Aquicella	unclassified	2065	0.226234	0.12369	0.150935	0.819491	0.412506
Nitrosomonadaceae	94otu4191	97otu10033	5706	0.226234	0.12369	0.150935	0.819491	0.412506
			6624	0.226234	0.12369	0.150935	0.819491	0.412506
			90463	1.06872	-0.139764	0.170641	-0.819054	0.412755
A4b	94otu23090	97otu25309	3515	0.766542	-0.138827	0.169536	-0.818866	0.412863
			7157	0.435994	-0.139801	0.170801	-0.818502	0.41307
			11444	0.197628	-0.125608	0.153765	-0.816884	0.413995
91otu19216	94otu39215	97otu43760	914	0.232241	0.12323	0.150955	0.816337	0.414308
Cytophagaceae	Cytophaga	97otu46236	2993	0.232241	0.12323	0.150955	0.816337	0.414308
			998	0.232241	0.12323	0.150955	0.816337	0.414308
			86541	2.6721	-0.135054	0.165458	-0.816238	0.414364
			17093	9.2719	0.0902379	0.11063	0.815674	0.414687
RB40	94otu9012	97otu27783	90	16.1653	-0.0862849	0.105936	-0.8145	0.415359
Phormidiaceae	94otu10616	97otu53694	4982	0.130766	0.124764	0.153203	0.814371	0.415432
			14027	0.23395	-0.126729	0.155739	-0.813726	0.415802
Enterobacteriaceae	unclassified	unclassified	4016	0.359435	0.12942	0.159144	0.813227	0.416088
			28782	3.21877	0.111617	0.137343	0.812688	0.416397
Rhodobacteraceae	Rhodobacter	97otu4562	1553	0.629744	0.138967	0.171025	0.812552	0.416475
			7006	0.237677	-0.12331	0.151899	-0.811785	0.416915
91otu9049	94otu27449	97otu30223	2458	60.5496	-0.120945	0.149076	-0.811297	0.417195
			21615	0.768492	0.137804	0.170035	0.810444	0.417685
Flammeovirgaceae	94otu30213	97otu84013	588	1.5437	0.138434	0.170829	0.810364	0.417731
			10488	3.18136	0.132947	0.164232	0.809507	0.418224
			7041	0.181496	-0.125542	0.155121	-0.809315	0.418334
unclassified	unclassified	unclassified	3064	1.05058	0.138193	0.17088	0.808712	0.418681
Paenibacillaceae	Paenibacillus	unclassified	5188	0.550478	-0.138078	0.17098	-0.807568	0.419339
Phyllobacteriaceae	unclassified	unclassified	3571	0.646245	0.135633	0.167959	0.807534	0.419359
			10516	0.430041	0.124989	0.154858	0.80712	0.419597
Intrasporangiaceae	Phycicoccus	97otu11188	4544	0.225409	-0.125623	0.155756	-0.806538	0.419933
			6811	0.473306	0.126995	0.157651	0.805547	0.420504
91otu5674	94otu1864	97otu2151	2144	0.20361	0.121462	0.150783	0.805543	0.420507
91otu5369	94otu8418	unclassified	3447	0.20361	0.121462	0.150783	0.805543	0.420507
Bdellovibrionaceae	Bdellovibrio	97otu45316	3686	0.20361	0.121462	0.150783	0.805543	0.420507
91otu17764	94otu35747	97otu39749	4817	0.20361	0.121462	0.150783	0.805543	0.420507
Clostridiaceae	Clostridium	97otu97407	5697	0.20361	0.121462	0.150783	0.805543	0.420507
			6194	0.20361	0.121462	0.150783	0.805543	0.420507
			8220	0.20361	0.121462	0.150783	0.805543	0.420507
Opitutaceae	Opitutus	97otu39126	3729	0.306654	0.128195	0.159167	0.805412	0.420582
Micrococcaceae	Citricoccus	97otu11992	5004	0.396699	0.137175	0.170334	0.805331	0.420629
91otu9768	94otu4477	97otu80514	2402	1429.04	0.13113	0.16306	0.804184	0.421291
			15193	0.943464	0.13518	0.168177	0.803795	0.421515
91otu3180	94otu6979	97otu94450	1118	2.2542	-0.134204	0.166982	-0.803706	0.421567
			90904	1.11648	0.130082	0.161921	0.80337	0.421761
			59739	0.291279	-0.125318	0.156196	-0.802312	0.422373
Haliangiaceae	94otu3876	97otu67558	3446	0.503074	-0.136129	0.169691	-0.802215	0.422429
			15048	0.401625	0.123891	0.154541	0.80167	0.422744
			39400	1.2736	-0.135691	0.169292	-0.801519	0.422831
			14729	5.06454	0.112091	0.140045	0.800398	0.42348
91otu851	94otu32374	97otu88917	397	6.79831	0.130158	0.162623	0.800362	0.423501
91otu8113	94otu15825	97otu73012	675	0.148416	0.123246	0.154193	0.799294	0.42412
Flavobacteriaceae	Flavobacterium	97otu75557	1130	4.37383	-0.113128	0.141713	-0.798289	0.424703
			12529	1.46515	-0.130505	0.163484	-0.798271	0.424713
Micrococcaceae	94otu9041	unclassified	91	43.7632	0.0671562	0.0843319	0.796332	0.425839
			16588	0.456142	0.129712	0.162994	0.795808	0.426143
Nocardioidaceae	Nocardioides	97otu37107	3182	1.96635	0.133869	0.168394	0.794974	0.426628
Rhodospirillaceae	94otu45467	97otu98193	2358	0.673741	-0.13134	0.165645	-0.792899	0.427837
			8787	1352.26	-0.129305	0.163099	-0.792805	0.427891
			16983	0.860074	-0.135199	0.170945	-0.79089	0.429008
			14149	0.336128	0.134188	0.169807	0.790239	0.429388
Gemmataceae	94otu30563	unclassified	2722	0.134825	-0.119309	0.150988	-0.790191	0.429416
Phycisphaeraceae	94otu21416	97otu72218	2950	0.134825	-0.119309	0.150988	-0.790191	0.429416
91otu18250	94otu36889	97otu90909	3263	0.134825	-0.119309	0.150988	-0.790191	0.429416
Nocardioidaceae	94otu15789	97otu1734	3751	0.134825	-0.119309	0.150988	-0.790191	0.429416
91otu412	94otu11629	97otu9531	4428	0.134825	-0.119309	0.150988	-0.790191	0.429416
Cytophagaceae	94otu15665	unclassified	4635	0.134825	-0.119309	0.150988	-0.790191	0.429416
			6745	0.134825	-0.119309	0.150988	-0.790191	0.429416
			6775	0.134825	-0.119309	0.150988	-0.790191	0.429416
			6776	0.134825	-0.119309	0.150988	-0.790191	0.429416
			12465	0.134825	-0.119309	0.150988	-0.790191	0.429416
			13759	0.134825	-0.119309	0.150988	-0.790191	0.429416
			15338	0.134825	-0.119309	0.150988	-0.790191	0.429416
			15770	0.134825	-0.119309	0.150988	-0.790191	0.429416
Gemmataceae	Gemmata	97otu91814	1733	0.180987	0.118931	0.150602	0.789705	0.4297
91otu10622	94otu35819	97otu53336	2454	0.180987	0.118931	0.150602	0.789705	0.4297
91otu5235	94otu16043	97otu93683	2882	0.180987	0.118931	0.150602	0.789705	0.4297
Comamonadaceae	Hydrogenophaga	97otu4228	5003	0.180987	0.118931	0.150602	0.789705	0.4297
Lachnospiraceae	Dorea	97otu52474	5212	0.180987	0.118931	0.150602	0.789705	0.4297
			11182	0.180987	0.118931	0.150602	0.789705	0.4297
			11357	0.180987	0.118931	0.150602	0.789705	0.4297
			31594	0.180987	0.118931	0.150602	0.789705	0.4297
			36429	0.180987	0.118931	0.150602	0.789705	0.4297
			6161	0.193534	0.118924	0.15064	0.789458	0.429844
			10685	0.193534	0.118924	0.15064	0.789458	0.429844
Coriobacteriaceae	94otu19005	unclassified	3773	0.711309	0.134353	0.17024	0.7892	0.429995
91otu10045	94otu37330	97otu42738	4786	0.361307	0.119409	0.151536	0.787987	0.430704
91otu13092	94otu25400	97otu45840	3170	0.447976	0.122655	0.155661	0.787966	0.430716
91otu7352	94otu22787	97otu63414	1669	0.973929	-0.1335	0.169429	-0.787938	0.430733
			7400	0.210712	-0.119408	0.151738	-0.786936	0.431319
			38463	5.56486	0.101324	0.128784	0.786772	0.431415
			8192	3.94366	-0.110949	0.14102	-0.786764	0.43142
Planctomycetaceae	Planctomyces	97otu896	1720	0.558204	0.125821	0.159955	0.786606	0.431512
Chitinophagaceae	94otu37986	97otu40615	5374	0.574636	0.133485	0.169809	0.786091	0.431814
			15672	0.407703	0.122289	0.155572	0.786062	0.431831
			38261	16.5042	0.107775	0.137359	0.784624	0.432674
Cryomorphaceae	unclassified	unclassified	3595	37.5411	-0.119931	0.152991	-0.783907	0.433095
91otu6323	94otu562	unclassified	115	6.54444	-0.107637	0.137358	-0.783626	0.43326
A4b	94otu32307	97otu83157	1746	0.839822	-0.130998	0.167329	-0.782876	0.4337
			15326	4.31785	0.103014	0.131632	0.782588	0.433869
Methylophilaceae	94otu9919	97otu49181	4449	0.384442	-0.119801	0.153186	-0.782063	0.434178
A4b	94otu25496	97otu72012	1480	1.23112	-0.131828	0.168705	-0.781408	0.434562
91otu5700	94otu2874	97otu55123	2283	0.327157	0.12134	0.155338	0.781138	0.434721
unclassified	unclassified	unclassified	1646	0.504252	0.127383	0.163227	0.780408	0.435151
			12900	0.524158	0.132539	0.16992	0.780009	0.435386
Acidobacteriaceae	94otu877	unclassified	2607	0.678942	0.126566	0.162334	0.779667	0.435587
91otu9196	94otu3468	unclassified	3151	0.351234	0.12591	0.161513	0.77957	0.435644
91otu8978	unclassified	unclassified	4200	0.286724	-0.122051	0.156625	-0.779256	0.435829
Syntrophobacteraceae	94otu8819	unclassified	3562	5.79153	0.0840022	0.107903	0.778494	0.436278
			12101	0.35863	-0.129448	0.166366	-0.778091	0.436515
Hyphomicrobiaceae	Pedomicrobium	australicum	2407	3.52515	-0.111816	0.143788	-0.777644	0.436779
Gaiellaceae	94otu1347	97otu37965	1803	0.450682	0.121727	0.156607	0.777274	0.436997
			15785	0.450682	0.121727	0.156607	0.777274	0.436997
Rhodobiaceae	Afifella	unclassified	1244	7.71821	0.121618	0.156469	0.777267	0.437001
Micromonosporaceae	Catellatospora	97otu59881	4903	0.343161	0.117712	0.151482	0.777068	0.437119
Sphingomonadaceae	Sphingomonas	97otu46101	2985	0.783514	0.131326	0.16902	0.776985	0.437167
			7426	0.241541	-0.119547	0.154137	-0.775584	0.437994
			9222	2.88944	-0.114942	0.148213	-0.775521	0.438032
91otu16352	94otu232	97otu261	424	5.62663	0.123599	0.159382	0.775488	0.438052
			14043	0.503807	-0.132589	0.171043	-0.775179	0.438234
Glycomycetaceae	Glycomyces	harbinensis	3321	1.10565	-0.132488	0.170922	-0.775136	0.438259
			12263	0.519494	-0.132474	0.170999	-0.774706	0.438513
			7896	43.1706	0.0643476	0.0831182	0.77417	0.43883
			41496	0.984388	-0.131594	0.170044	-0.773884	0.438999
			5863	0.268749	-0.120267	0.155468	-0.77358	0.439179
			13079	28.0554	-0.0703594	0.091108	-0.772265	0.439958
			13790	3.40056	-0.0934346	0.12099	-0.772251	0.439966
Chitinophagaceae	94otu30084	unclassified	967	1.72509	0.131431	0.170195	0.772233	0.439976
91otu7059	94otu20543	97otu55730	2720	0.513093	-0.130265	0.168703	-0.772156	0.440022
Saprospiraceae	94otu1728	97otu10996	1402	0.158364	0.116153	0.15043	0.772137	0.440033
unclassified	unclassified	unclassified	2653	0.158364	0.116153	0.15043	0.772137	0.440033
unclassified	unclassified	unclassified	3890	0.158364	0.116153	0.15043	0.772137	0.440033
91otu4362	94otu10418	97otu90307	4034	0.158364	0.116153	0.15043	0.772137	0.440033
Verrucomicrobiaceae	Akkermansia	muciniphila	5561	0.158364	0.116153	0.15043	0.772137	0.440033
			8095	0.158364	0.116153	0.15043	0.772137	0.440033
			12004	0.158364	0.116153	0.15043	0.772137	0.440033
			63376	0.158364	0.116153	0.15043	0.772137	0.440033
91otu1284	94otu35822	97otu11209	2281	0.931435	-0.127746	0.16546	-0.772067	0.440075
			17536	0.113254	0.117819	0.152659	0.77178	0.440245
			16744	0.890517	-0.131869	0.170957	-0.771356	0.440496
Sphingobacteriaceae	Pedobacter	97otu5891	264	36.1465	-0.100197	0.12996	-0.770987	0.440714
Pirellulaceae	A17	97otu94747	1290	2.44056	-0.118504	0.154044	-0.769286	0.441723
			12802	5.51851	-0.107693	0.139997	-0.769249	0.441746
91otu20157	unclassified	unclassified	1603	0.455926	-0.124808	0.162339	-0.76881	0.442006
			5440	28.412	-0.103764	0.135244	-0.767237	0.44294
Chitinophagaceae	94otu22147	unclassified	477	16.3819	-0.0965998	0.125949	-0.766976	0.443096
91otu475	unclassified	unclassified	2662	0.448215	-0.125628	0.163923	-0.766385	0.443447
			7352	0.393317	-0.12525	0.163513	-0.765994	0.44368
Rhodobacteraceae	Rubellimicrobium	97otu2946	684	6.28075	-0.0923453	0.120574	-0.765879	0.443748
Micromonosporaceae	94otu14285	97otu83054	745	7.53119	0.104305	0.13624	0.765598	0.443916
			10619	1.15681	0.11327	0.147995	0.765364	0.444055
Dolo_23	unclassified	unclassified	2414	1.74355	-0.12888	0.168463	-0.765035	0.444251
			87319	2.64591	-0.120349	0.157452	-0.764351	0.444658
			13755	4.62259	0.117455	0.153746	0.763955	0.444894
			33536	0.6164	-0.12928	0.169246	-0.763863	0.444949
Xanthobacteraceae	Labrys	unclassified	5560	0.629499	0.129597	0.169751	0.763452	0.445194
			10209	0.320538	0.115554	0.151408	0.763197	0.445346
			84034	4.14071	0.0948073	0.124286	0.762818	0.445572
Xanthomonadaceae	Luteimonas	97otu6030	5148	0.108676	-0.11631	0.152569	-0.762346	0.445854
			13929	0.108676	-0.11631	0.152569	-0.762346	0.445854
Bogoriellaceae	Georgenia	97otu94326	5460	0.38458	-0.12709	0.166914	-0.76141	0.446412
			15595	0.899519	0.126534	0.16621	0.761292	0.446482
Rhodospirillaceae	94otu8844	97otu700	2271	0.764363	0.128853	0.169351	0.760862	0.446739
91otu2068	94otu4144	97otu4764	3465	1.54234	0.126607	0.166421	0.760767	0.446796
91otu4885	94otu1178	97otu38621	3181	0.115626	-0.1135	0.149364	-0.759886	0.447323
Gaiellaceae	94otu2626	97otu27951	4454	0.115626	-0.1135	0.149364	-0.759886	0.447323
Rhodospirillaceae	94otu1431	97otu70934	4918	0.115626	-0.1135	0.149364	-0.759886	0.447323
Chitinophagaceae	94otu15059	97otu98516	5176	0.115626	-0.1135	0.149364	-0.759886	0.447323
			12724	0.115626	-0.1135	0.149364	-0.759886	0.447323
			16482	0.745157	-0.129868	0.170933	-0.759759	0.447399
			16111	0.308555	-0.115615	0.152217	-0.759546	0.447526
Pirellulaceae	94otu26801	97otu49086	223	24.4719	0.110467	0.14567	0.758335	0.448251
			14822	0.520815	0.12643	0.166809	0.75793	0.448493
unclassified	unclassified	unclassified	4705	0.183747	-0.114814	0.151541	-0.757645	0.448664
			15469	0.183747	-0.114814	0.151541	-0.757645	0.448664
			17935	0.183747	-0.114814	0.151541	-0.757645	0.448664
			6025	0.284329	-0.118104	0.155962	-0.757264	0.448892
			9298	0.236244	-0.117747	0.155633	-0.756566	0.44931
			10018	0.703659	-0.122193	0.161625	-0.756026	0.449634
Halobacteriaceae	unclassified	unclassified	2857	7.00042	0.116299	0.153896	0.755702	0.449828
unclassified	unclassified	unclassified	987	0.154827	0.113473	0.150207	0.75545	0.449979
91otu7030	94otu45172	97otu97706	3163	0.154827	0.113473	0.150207	0.75545	0.449979
Flavobacteriaceae	94otu24712	unclassified	5705	0.154827	0.113473	0.150207	0.75545	0.449979
			11446	0.154827	0.113473	0.150207	0.75545	0.449979
			7434	0.450072	0.121863	0.161335	0.755341	0.450044
unclassified	unclassified	unclassified	427	3.30706	-0.109316	0.144757	-0.755167	0.450149
			10024	44.9084	0.0923033	0.122248	0.755051	0.450218
Clostridiaceae	94otu9878	97otu21191	1748	0.656318	0.122093	0.161742	0.754864	0.45033
91otu9538	94otu4281	97otu4924	1740	0.10786	-0.113339	0.150548	-0.752838	0.451547
unclassified	unclassified	unclassified	2596	0.10786	-0.113339	0.150548	-0.752838	0.451547
Polyangiaceae	94otu28	97otu41798	2697	0.10786	-0.113339	0.150548	-0.752838	0.451547
Haliangiaceae	94otu9138	97otu42181	2764	0.10786	-0.113339	0.150548	-0.752838	0.451547
unclassified	unclassified	unclassified	3104	0.10786	-0.113339	0.150548	-0.752838	0.451547
Pirellulaceae	94otu15943	97otu86431	3143	0.10786	-0.113339	0.150548	-0.752838	0.451547
Polyangiaceae	94otu28	unclassified	3637	0.10786	-0.113339	0.150548	-0.752838	0.451547
Planctomycetaceae	Planctomyces	97otu5045	3699	0.10786	-0.113339	0.150548	-0.752838	0.451547
91otu5214	94otu21457	unclassified	4186	0.10786	-0.113339	0.150548	-0.752838	0.451547
91otu7906	94otu15472	97otu17144	4711	0.10786	-0.113339	0.150548	-0.752838	0.451547
			5938	0.10786	-0.113339	0.150548	-0.752838	0.451547
			6225	0.10786	-0.113339	0.150548	-0.752838	0.451547
			7107	0.10786	-0.113339	0.150548	-0.752838	0.451547
			7297	0.10786	-0.113339	0.150548	-0.752838	0.451547
			7712	0.10786	-0.113339	0.150548	-0.752838	0.451547
			8159	0.10786	-0.113339	0.150548	-0.752838	0.451547
			9331	0.10786	-0.113339	0.150548	-0.752838	0.451547
			10087	0.10786	-0.113339	0.150548	-0.752838	0.451547
			11883	0.10786	-0.113339	0.150548	-0.752838	0.451547
			12959	0.10786	-0.113339	0.150548	-0.752838	0.451547
			14579	0.10786	-0.113339	0.150548	-0.752838	0.451547
			17065	0.10786	-0.113339	0.150548	-0.752838	0.451547
			16063	0.10786	-0.113339	0.150548	-0.752838	0.451547
			56533	0.10786	-0.113339	0.150548	-0.752838	0.451547
Nannocystaceae	Plesiocystis	unclassified	3414	1.23067	0.123527	0.164229	0.752165	0.451952
91otu12060	94otu45187	97otu52213	1771	1.02934	0.128289	0.170697	0.751562	0.452314
Alcaligenaceae	Sutterella	97otu21533	2730	0.13574	0.112885	0.150217	0.751481	0.452363
Isosphaeraceae	94otu34469	97otu85556	3154	0.13574	0.112885	0.150217	0.751481	0.452363
PAUC26f	94otu15981	97otu67098	3174	0.13574	0.112885	0.150217	0.751481	0.452363
unclassified	unclassified	unclassified	4263	0.13574	0.112885	0.150217	0.751481	0.452363
			7289	0.13574	0.112885	0.150217	0.751481	0.452363
			7350	0.13574	0.112885	0.150217	0.751481	0.452363
			12198	0.13574	0.112885	0.150217	0.751481	0.452363
			13018	0.13574	0.112885	0.150217	0.751481	0.452363
			17405	0.13574	0.112885	0.150217	0.751481	0.452363
unclassified	unclassified	unclassified	339	21.1948	-0.07163	0.0954024	-0.75082	0.452761
91otu5833	94otu17980	97otu40088	431	15.5248	0.0844573	0.112497	0.75075	0.452803
91otu18141	94otu36656	97otu40787	1753	1.90536	0.12245	0.163424	0.74928	0.453689
			8717	0.188881	-0.113746	0.151875	-0.74894	0.453893
Sporichthyaceae	94otu38596	97otu8681	202	74.2798	-0.06774	0.0904603	-0.748837	0.453955
Rhodothermaceae	Rubricoccus	97otu13028	290	90.5812	0.0829933	0.110859	0.748641	0.454073
Cytophagaceae	94otu3489	97otu3992	161	23.3022	0.0809033	0.108113	0.748322	0.454266
91otu11204	94otu21536	unclassified	4232	0.57229	0.126514	0.169112	0.748111	0.454393
91otu7484	94otu5731	97otu93711	2625	0.939377	0.120697	0.16143	0.747671	0.454659
			12481	0.125793	0.114718	0.153503	0.747333	0.454863
			9965	0.671299	0.127314	0.170424	0.747042	0.455038
Pseudomonadaceae	Pseudomonas	stutzeri	4446	0.293437	0.113012	0.151311	0.746884	0.455133
			69586	0.192862	-0.115714	0.154958	-0.74674	0.455221
			17332	0.450312	-0.116473	0.155996	-0.74664	0.455281
			15335	0.894832	-0.11431	0.153102	-0.746628	0.455288
			4593	0.392219	0.11453	0.153769	0.744818	0.456382
Lachnospiraceae	94otu9002	97otu10647	472	1.88722	0.117593	0.157883	0.744808	0.456388
Trueperaceae	Truepera	97otu98816	825	7.92706	0.104223	0.139954	0.7447	0.456453
			13350	2.71285	0.121423	0.163375	0.743214	0.457352
91otu13821	94otu30361	97otu97934	4681	0.589112	-0.118975	0.160135	-0.742971	0.4575
			15384	0.589112	-0.118975	0.160135	-0.742971	0.4575
mb2424	94otu42277	97otu7755	1668	0.297248	0.118239	0.159218	0.742627	0.457707
91otu16176	94otu32134	97otu60125	2893	0.232668	-0.112756	0.151879	-0.742404	0.457842
91otu14947	94otu41600	97otu73143	3671	0.356378	0.112556	0.151708	0.741923	0.458134
SJA-101	unclassified	unclassified	1915	2.15913	-0.109456	0.147589	-0.741626	0.458314
			42914	0.727455	-0.126788	0.17105	-0.741234	0.458552
Rhodobacteraceae	Rubellimicrobium	97otu75684	4171	0.58706	-0.118686	0.160155	-0.741068	0.458652
Piscirickettsiaceae	Methylophaga	unclassified	5623	9.02489	0.0822722	0.111019	0.741065	0.458654
91otu412	94otu34630	97otu26258	3018	1.67436	0.122228	0.164994	0.740803	0.458813
Bacillaceae	Virgibacillus	picturae	1703	0.926806	0.123624	0.166962	0.740434	0.459037
Xenococcaceae	94otu27104	97otu7117	230	16.8433	-0.086818	0.117658	-0.737885	0.460584
Intrasporangiaceae	Terracoccus	unclassified	5062	0.808077	0.125301	0.16982	0.737848	0.460607
			15474	0.309464	0.12192	0.165283	0.737644	0.460731
91otu9327	94otu17985	97otu31977	1602	1.34679	0.118168	0.160261	0.73735	0.46091
			8725	0.162927	-0.111628	0.151399	-0.737309	0.460934
Alcaligenaceae	94otu10139	97otu17914	5405	0.612229	-0.11815	0.16044	-0.736417	0.461477
			14006	2.61184	-0.112896	0.153443	-0.735755	0.46188
Gemmataceae	94otu13955	97otu15616	2636	1.6859	-0.124893	0.169788	-0.735583	0.461984
unclassified	unclassified	unclassified	1695	2.51119	-0.123098	0.167412	-0.735302	0.462156
			10908	2.24283	-0.11335	0.15421	-0.73504	0.462315
91otu2749	unclassified	unclassified	2678	0.28159	-0.111775	0.152113	-0.73482	0.462449
Bdellovibrionaceae	Bdellovibrio	97otu4959	549	5.42734	-0.0773632	0.105284	-0.734808	0.462457
91otu8584	94otu42281	97otu47524	2932	0.680985	-0.125065	0.170223	-0.734715	0.462513
91otu7675	unclassified	unclassified	1139	4.88639	-0.0848209	0.115566	-0.733961	0.462972
			75778	0.433605	0.11468	0.156371	0.733384	0.463324
91otu8167	94otu15917	unclassified	1306	3.42926	-0.11383	0.155392	-0.732534	0.463843
91otu11300	94otu39613	97otu44231	2422	0.361796	0.11123	0.151876	0.732376	0.463939
			13624	0.960715	0.121227	0.165657	0.731798	0.464292
			7617	0.330512	-0.111347	0.152286	-0.73117	0.464675
Cytophagaceae	94otu29212	97otu79926	1380	0.447732	0.113343	0.155042	0.731048	0.46475
91otu4684	94otu3430	97otu75769	786	3.52978	0.111445	0.152474	0.730911	0.464833
Armatimonadaceae	unclassified	unclassified	4579	0.52833	-0.124973	0.17099	-0.730877	0.464855
Comamonadaceae	94otu44735	97otu95633	5552	0.415714	0.124727	0.170746	0.730482	0.465096
[Chthoniobacteraceae]	94otu32996	unclassified	496	6.19609	-0.100477	0.137571	-0.730365	0.465167
Coriobacteriaceae	Slackia	97otu83996	5259	0.270814	0.110435	0.151217	0.730308	0.465202
			8167	0.270814	0.110435	0.151217	0.730308	0.465202
Sinobacteraceae	Nevskia	ramosa	4084	0.695624	-0.124718	0.170936	-0.729619	0.465623
unclassified	unclassified	unclassified	1713	1.76034	-0.113345	0.155447	-0.729153	0.465908
91otu18343	94otu37109	97otu41302	2810	0.452529	0.118393	0.162437	0.728854	0.466091
91otu6507	94otu13173	97otu56377	2125	1.1154	-0.121553	0.166825	-0.728622	0.466233
Bacteroidaceae	Bacteroides	97otu13751	3221	0.710932	0.124436	0.170952	0.727899	0.466675
			12407	2.00039	0.117622	0.161713	0.72735	0.467012
			10216	0.636488	0.124361	0.171042	0.727082	0.467175
			7204	0.151764	0.107746	0.14821	0.726977	0.46724
			67134	8.23978	0.115685	0.159148	0.726901	0.467287
			88363	15.3484	-0.0693282	0.0953758	-0.726895	0.46729
			13834	0.336369	0.114387	0.157368	0.726875	0.467302
Hyphomicrobiaceae	Hyphomicrobium	97otu1010	224	16.5563	0.0684216	0.0941662	0.726605	0.467468
Rhizobiaceae	94otu14584	97otu83717	1858	0.113117	0.108915	0.149937	0.726408	0.467589
Caulobacteraceae	94otu12188	97otu13827	2129	0.113117	0.108915	0.149937	0.726408	0.467589
91otu5503	94otu11633	97otu53063	2149	0.113117	0.108915	0.149937	0.726408	0.467589
91otu3516	94otu7868	97otu60536	2436	0.113117	0.108915	0.149937	0.726408	0.467589
91otu20229	94otu42445	97otu88091	3253	0.113117	0.108915	0.149937	0.726408	0.467589
Xanthomonadaceae	94otu25435	unclassified	3878	0.113117	0.108915	0.149937	0.726408	0.467589
C111	94otu11574	unclassified	4820	0.113117	0.108915	0.149937	0.726408	0.467589
Nocardioidaceae	Pimelobacter	97otu2547	5183	0.113117	0.108915	0.149937	0.726408	0.467589
Promicromonosporaceae	Promicromonospora	unclassified	5512	0.113117	0.108915	0.149937	0.726408	0.467589
			6131	0.113117	0.108915	0.149937	0.726408	0.467589
			6245	0.113117	0.108915	0.149937	0.726408	0.467589
			9141	0.113117	0.108915	0.149937	0.726408	0.467589
			9379	0.113117	0.108915	0.149937	0.726408	0.467589
			10825	0.113117	0.108915	0.149937	0.726408	0.467589
			14178	0.113117	0.108915	0.149937	0.726408	0.467589
			14966	0.113117	0.108915	0.149937	0.726408	0.467589
			16179	0.113117	0.108915	0.149937	0.726408	0.467589
			18409	0.113117	0.108915	0.149937	0.726408	0.467589
			70849	0.113117	0.108915	0.149937	0.726408	0.467589
Bifidobacteriaceae	Bifidobacterium	97otu15669	158	48.3569	0.0544685	0.0750386	0.725872	0.467917
			11910	0.696657	0.117128	0.161523	0.725149	0.468361
91otu12719	94otu28801	97otu31714	2785	0.390885	0.118762	0.16398	0.724249	0.468913
Bdellovibrionaceae	Bdellovibrio	97otu56529	2820	0.286279	-0.1128	0.155832	-0.723853	0.469156
91otu4862	unclassified	unclassified	2612	1.47752	0.117479	0.162345	0.723637	0.469289
91otu772	94otu45605	97otu98380	2984	2.12283	0.106295	0.146928	0.72345	0.469403
Rhodothermaceae	94otu274	97otu301	4772	0.655718	-0.122304	0.169278	-0.722506	0.469984
			13656	2.11048	0.118377	0.163867	0.722396	0.470051
			5954	0.156782	-0.109267	0.151293	-0.72222	0.470159
91otu10449	94otu39548	97otu44156	3158	0.383264	0.109465	0.15173	0.721451	0.470632
Ellin6075	94otu20038	97otu97343	986	0.378532	-0.116027	0.160935	-0.720959	0.470935
			71198	0.143983	0.110718	0.153666	0.720512	0.47121
			17630	0.153527	0.110714	0.153732	0.720172	0.471419
Pirellulaceae	94otu26801	97otu86976	96	61.9529	0.0562199	0.0781374	0.719501	0.471832
			11501	0.405436	0.110724	0.154214	0.717988	0.472765
Legionellaceae	unclassified	unclassified	1675	1.77558	-0.108507	0.15161	-0.715695	0.47418
unclassified	unclassified	unclassified	2926	0.538138	-0.113488	0.158726	-0.714996	0.474611
91otu563	94otu33540	unclassified	2225	0.533382	0.119592	0.167266	0.714984	0.474619
Bradyrhizobiaceae	unclassified	unclassified	5730	0.291778	0.112506	0.157399	0.714785	0.474742
			90998	0.520783	0.120345	0.168431	0.714509	0.474912
Microbacteriaceae	94otu3258	97otu38303	4727	0.796798	0.121289	0.169816	0.71424	0.475079
			8004	0.236533	-0.110082	0.154214	-0.713824	0.475336
			10228	0.741237	0.115753	0.162196	0.713662	0.475436
91otu1094	94otu20711	97otu79893	1430	4.8748	0.0875272	0.122647	0.713654	0.475441
91otu1843	94otu33441	97otu84428	2300	0.430262	0.120106	0.168391	0.713261	0.475685
			15716	0.907695	0.117588	0.16492	0.712997	0.475847
			12172	0.578066	-0.116526	0.163569	-0.712393	0.476222
			7805	0.24819	0.10756	0.151111	0.711796	0.476591
			12775	0.243066	-0.110308	0.15542	-0.709739	0.477866
91otu17098	94otu12215	97otu13858	4011	0.18002	-0.109904	0.154851	-0.709737	0.477867
			9796	0.11612	0.106145	0.149559	0.709719	0.477878
			18200	0.11612	0.106145	0.149559	0.709719	0.477878
			43635	0.11612	0.106145	0.149559	0.709719	0.477878
			88994	0.11612	0.106145	0.149559	0.709719	0.477878
Gaiellaceae	94otu1209	97otu1434	2559	0.941266	-0.120878	0.170346	-0.709599	0.477953
Gemmataceae	Gemmata	97otu5686	2285	2.92871	-0.106479	0.150206	-0.708884	0.478397
			11568	3.20573	-0.10416	0.14698	-0.708668	0.478531
Cryomorphaceae	Owenweeksia	97otu8278	1755	0.0867194	-0.105332	0.148756	-0.708085	0.478893
Syntrophobacteraceae	94otu14042	97otu68044	3013	0.0867194	-0.105332	0.148756	-0.708085	0.478893
			6173	0.0867194	-0.105332	0.148756	-0.708085	0.478893
			6867	0.0867194	-0.105332	0.148756	-0.708085	0.478893
			15375	0.0867194	-0.105332	0.148756	-0.708085	0.478893
			16494	0.0867194	-0.105332	0.148756	-0.708085	0.478893
			17098	0.0867194	-0.105332	0.148756	-0.708085	0.478893
			90700	0.0867194	-0.105332	0.148756	-0.708085	0.478893
91otu538	94otu23808	97otu26115	1027	1.83083	-0.116568	0.164747	-0.707558	0.47922
91otu9904	94otu9743	97otu85013	1949	1.87303	0.112653	0.159226	0.707505	0.479253
			18400	0.583322	-0.112951	0.159652	-0.707482	0.479267
			11248	0.279923	0.116111	0.164224	0.707025	0.479551
			11082	0.455673	0.119245	0.168681	0.706924	0.479614
91otu6512	94otu42729	97otu92369	4588	0.697224	-0.11756	0.166315	-0.706851	0.479659
Acetobacteraceae	Acidiphilium	97otu6400	1872	0.480045	0.117581	0.166371	0.706743	0.479726
Acidithiobacillaceae	Acidithiobacillus	97otu1509	2202	0.254625	-0.107395	0.151992	-0.706585	0.479825
91otu9303	94otu17942	97otu94600	3782	0.254625	-0.107395	0.151992	-0.706585	0.479825
91otu8728	94otu9359	97otu3988	666	8.92664	-0.0963773	0.136411	-0.706522	0.479864
91otu4267	94otu1603	unclassified	4537	0.303547	-0.10742	0.152193	-0.705813	0.480304
			12568	2.33109	0.11485	0.162869	0.705169	0.480705
Pirellulaceae	94otu41724	97otu61959	2011	0.57816	0.118267	0.167896	0.704406	0.48118
unclassified	unclassified	unclassified	3110	0.775004	-0.117245	0.166456	-0.70436	0.481208
Chitinophagaceae	94otu44623	unclassified	172	5.28798	-0.112866	0.160475	-0.703324	0.481854
oc28	94otu17803	97otu88979	847	0.080895	-0.10534	0.149896	-0.702754	0.482209
Caldilineaceae	94otu32918	97otu36504	1796	0.080895	-0.10534	0.149896	-0.702754	0.482209
Verrucomicrobiaceae	94otu19774	97otu28538	2277	0.080895	-0.10534	0.149896	-0.702754	0.482209
91otu4966	94otu10914	97otu6376	2818	0.080895	-0.10534	0.149896	-0.702754	0.482209
Thermomonosporaceae	Actinomadura	vinacea	3386	0.080895	-0.10534	0.149896	-0.702754	0.482209
91otu1284	94otu2478	97otu15879	3653	0.080895	-0.10534	0.149896	-0.702754	0.482209
Sinobacteraceae	94otu17462	97otu87350	3855	0.080895	-0.10534	0.149896	-0.702754	0.482209
91otu4784	94otu10685	97otu12270	3883	0.080895	-0.10534	0.149896	-0.702754	0.482209
91otu4281	94otu12765	97otu31053	3904	0.080895	-0.10534	0.149896	-0.702754	0.482209
91otu11711	94otu32005	97otu35449	4154	0.080895	-0.10534	0.149896	-0.702754	0.482209
Flavobacteriaceae	Flavobacterium	97otu46587	4256	0.080895	-0.10534	0.149896	-0.702754	0.482209
Ellin6075	94otu21944	97otu29901	4528	0.080895	-0.10534	0.149896	-0.702754	0.482209
Rhodobiaceae	unclassified	unclassified	4553	0.080895	-0.10534	0.149896	-0.702754	0.482209
Nocardioidaceae	94otu15700	97otu5029	5221	0.080895	-0.10534	0.149896	-0.702754	0.482209
Erysipelotrichaceae	[Eubacterium]	biforme	5317	0.080895	-0.10534	0.149896	-0.702754	0.482209
Cellulomonadaceae	Cellulomonas	unclassified	5481	0.080895	-0.10534	0.149896	-0.702754	0.482209
Rhodospirillaceae	Skermanella	unclassified	5487	0.080895	-0.10534	0.149896	-0.702754	0.482209
Paenibacillaceae	Paenibacillus	97otu84021	5545	0.080895	-0.10534	0.149896	-0.702754	0.482209
Polyangiaceae	Sorangium	cellulosum	5616	0.080895	-0.10534	0.149896	-0.702754	0.482209
Rubrobacteraceae	Rubrobacter	97otu2465	5743	0.080895	-0.10534	0.149896	-0.702754	0.482209
			5958	0.080895	-0.10534	0.149896	-0.702754	0.482209
			6008	0.080895	-0.10534	0.149896	-0.702754	0.482209
			6165	0.080895	-0.10534	0.149896	-0.702754	0.482209
			7502	0.080895	-0.10534	0.149896	-0.702754	0.482209
			7580	0.080895	-0.10534	0.149896	-0.702754	0.482209
			10490	0.080895	-0.10534	0.149896	-0.702754	0.482209
			12678	0.080895	-0.10534	0.149896	-0.702754	0.482209
			13164	0.080895	-0.10534	0.149896	-0.702754	0.482209
			15738	0.080895	-0.10534	0.149896	-0.702754	0.482209
			16822	0.080895	-0.10534	0.149896	-0.702754	0.482209
			17665	0.080895	-0.10534	0.149896	-0.702754	0.482209
			17949	0.080895	-0.10534	0.149896	-0.702754	0.482209
			58282	0.080895	-0.10534	0.149896	-0.702754	0.482209
			77566	0.080895	-0.10534	0.149896	-0.702754	0.482209
			84205	0.080895	-0.10534	0.149896	-0.702754	0.482209
			85452	0.080895	-0.10534	0.149896	-0.702754	0.482209
Piscirickettsiaceae	Methylophaga	97otu30589	2617	0.723041	-0.120076	0.170875	-0.702711	0.482236
			8593	0.271589	-0.107995	0.153993	-0.701296	0.483118
unclassified	unclassified	unclassified	1	306867	0.0555379	0.0792321	0.700952	0.483333
91otu17223	94otu34528	97otu85604	1099	1.56261	0.108467	0.154752	0.700913	0.483358
Ellin6075	94otu24160	97otu34156	4585	1.25865	-0.112588	0.160679	-0.700701	0.483489
Planctomycetaceae	Planctomyces	97otu64111	2046	1.48793	0.11697	0.166953	0.700617	0.483542
Rhodospirillaceae	94otu19197	97otu60036	422	5.48085	-0.103565	0.147834	-0.700546	0.483586
			7138	0.923351	-0.117892	0.168297	-0.700497	0.483617
unclassified	unclassified	unclassified	2060	0.584773	-0.109926	0.157033	-0.700017	0.483917
			6823	0.926855	-0.119561	0.170839	-0.699846	0.484024
91otu7929	94otu899	97otu61730	2201	0.627218	0.117771	0.168296	0.699783	0.484063
Xanthomonadaceae	94otu8639	97otu93039	310	0.972508	0.119619	0.171004	0.69951	0.484233
91otu412	94otu1000	97otu12289	3831	0.351871	-0.116785	0.167003	-0.699301	0.484364
Rhodospirillaceae	94otu11226	97otu19464	1957	0.345062	-0.117008	0.167496	-0.698572	0.48482
			11638	0.161633	0.107846	0.154703	0.697114	0.485732
Phyllobacteriaceae	94otu33504	97otu35893	2210	0.68273	-0.118839	0.170514	-0.696949	0.485835
Gemmataceae	94otu25569	97otu28079	2096	0.14564	-0.107635	0.154497	-0.696675	0.486006
			18163	1.58157	0.114326	0.164123	0.696589	0.48606
			13647	0.300431	-0.105298	0.151356	-0.695696	0.486619
			12440	0.372978	-0.105442	0.151564	-0.695695	0.48662
			8650	0.625965	-0.111755	0.160802	-0.694984	0.487066
91otu9040	94otu33812	97otu84874	2903	0.0904934	0.103898	0.14955	0.694737	0.48722
91otu15707	94otu31079	97otu81850	2940	0.0904934	0.103898	0.14955	0.694737	0.48722
Erythrobacteraceae	94otu9082	unclassified	3651	0.0904934	0.103898	0.14955	0.694737	0.48722
Ruminococcaceae	Oscillospira	97otu17549	3853	0.0904934	0.103898	0.14955	0.694737	0.48722
91otu19208	94otu39199	97otu90644	3945	0.0904934	0.103898	0.14955	0.694737	0.48722
91otu7352	94otu22787	unclassified	4350	0.0904934	0.103898	0.14955	0.694737	0.48722
91otu6067	94otu34588	97otu85666	4582	0.0904934	0.103898	0.14955	0.694737	0.48722
91otu4379	94otu19579	97otu96783	4899	0.0904934	0.103898	0.14955	0.694737	0.48722
			6728	0.0904934	0.103898	0.14955	0.694737	0.48722
			7973	0.0904934	0.103898	0.14955	0.694737	0.48722
			8376	0.0904934	0.103898	0.14955	0.694737	0.48722
			11286	0.0904934	0.103898	0.14955	0.694737	0.48722
			15719	0.0904934	0.103898	0.14955	0.694737	0.48722
			16741	0.0904934	0.103898	0.14955	0.694737	0.48722
			52669	0.0904934	0.103898	0.14955	0.694737	0.48722
91otu16728	94otu34803	97otu85874	1745	0.452412	0.111536	0.16068	0.694147	0.48759
			14765	0.718283	0.11845	0.170784	0.693568	0.487953
Flavobacteriaceae	Flavobacterium	97otu26380	277	8.24183	-0.102152	0.147316	-0.693422	0.488045
			91013	0.312795	-0.108533	0.156551	-0.693277	0.488136
Thermomonosporaceae	Actinoallomurus	iriomotensis	805	1.95952	0.110608	0.159758	0.692346	0.48872
			52511	0.321293	-0.107776	0.155672	-0.692323	0.488734
91otu9641	94otu45636	97otu91329	4555	3.29427	-0.0974235	0.140784	-0.692007	0.488933
Bdellovibrionaceae	Bdellovibrio	97otu53057	3077	0.710863	-0.114757	0.165905	-0.691702	0.489125
			10130	0.542189	0.116604	0.168592	0.691633	0.489168
			5835	2.50156	0.101751	0.147181	0.691331	0.489357
Hyphomicrobiaceae	Rhodoplanes	97otu11418	638	23.5911	-0.0706032	0.102182	-0.690955	0.489594
			14069	0.225567	0.104319	0.150989	0.690904	0.489626
Pirellulaceae	Pirellula	97otu96662	3232	0.38316	-0.109628	0.158782	-0.69043	0.489924
Nocardiaceae	Rhodococcus	fascians	436	45.3929	-0.0896719	0.129888	-0.690378	0.489956
			16132	0.52136	-0.11249	0.16295	-0.690333	0.489985
91otu4511	unclassified	unclassified	2620	1.15677	-0.106574	0.154384	-0.690316	0.489995
Rhodocyclaceae	94otu18900	97otu12542	68	4.32756	0.0922953	0.133859	0.689494	0.490513
			14122	0.338017	0.104384	0.15148	0.689095	0.490763
91otu15136	94otu35053	97otu32930	3529	0.231345	-0.107397	0.155893	-0.688913	0.490878
			11277	0.288508	0.104154	0.151299	0.688397	0.491203
91otu5010	94otu1115	unclassified	4406	5.34438	-0.104963	0.152488	-0.688338	0.49124
unclassified	unclassified	unclassified	1424	4.78028	-0.109229	0.15881	-0.687799	0.49158
			17910	0.435172	0.1073	0.156033	0.687676	0.491657
Phycisphaeraceae	94otu41516	97otu42131	2715	0.331611	0.10623	0.154733	0.68654	0.492373
91otu4994	94otu10949	unclassified	1246	4.97337	-0.0971813	0.141727	-0.685696	0.492905
			14947	1.27481	0.114209	0.166601	0.685526	0.493012
Cytophagaceae	Emticicia	unclassified	5658	0.374425	-0.104473	0.1524	-0.685523	0.493014
Sphingobacteriaceae	94otu10703	97otu30208	5677	0.548299	0.107228	0.156474	0.685275	0.49317
			9259	0.576988	0.112611	0.164346	0.685206	0.493214
Caldilineaceae	94otu1144	unclassified	2421	1.10141	0.117139	0.171065	0.684766	0.493492
Ardenscatenaceae	Ardenscatena	unclassified	156	1.0984	-0.114332	0.166996	-0.684638	0.493572
unclassified	unclassified	unclassified	1541	9.08661	-0.0723737	0.105836	-0.683827	0.494085
unclassified	unclassified	unclassified	2029	3.66718	-0.0997212	0.145922	-0.683386	0.494363
91otu20971	94otu5525	97otu6464	486	0.350567	0.110027	0.161256	0.682308	0.495044
			9996	0.612736	0.116541	0.170856	0.6821	0.495176
			6056	0.206504	-0.109714	0.160878	-0.68197	0.495258
			32746	4.91548	-0.0815309	0.119878	-0.680114	0.496432
91otu4760	unclassified	unclassified	1485	0.135681	0.100186	0.147495	0.679245	0.496983
			10979	6.41823	-0.0931581	0.137153	-0.679227	0.496994
Pirellulaceae	A17	97otu86468	3410	0.129817	-0.102338	0.15097	-0.677867	0.497856
91otu5214	94otu11241	97otu79485	682	0.158492	0.0976777	0.144153	0.677596	0.498028
91otu13053	94otu25442	97otu27929	891	0.158492	0.0976777	0.144153	0.677596	0.498028
Kiloniellaceae	Thalassospira	97otu2105	1249	0.158492	0.0976777	0.144153	0.677596	0.498028
Nannocystaceae	Nannocystis	exedens	1491	0.158492	0.0976777	0.144153	0.677596	0.498028
Rhodospirillaceae	94otu11226	97otu6951	4819	0.158492	0.0976777	0.144153	0.677596	0.498028
			6458	0.158492	0.0976777	0.144153	0.677596	0.498028
			14395	0.158492	0.0976777	0.144153	0.677596	0.498028
Nocardioidaceae	94otu21165	unclassified	5298	0.276582	-0.10297	0.152086	-0.677049	0.498375
Cystobacterineae	94otu9007	97otu59675	2895	0.909829	-0.108175	0.1601	-0.675669	0.499251
			6382	0.238784	0.104143	0.154181	0.675459	0.499384
			15860	1.59486	0.114167	0.169043	0.675368	0.499442
Bdellovibrionaceae	Bdellovibrio	97otu85806	2273	0.757705	-0.110046	0.162982	-0.675203	0.499547
Microbacteriaceae	Agromyces	97otu12007	5686	19.1033	0.106003	0.157062	0.674913	0.499731
			7949	0.22766	-0.102324	0.151851	-0.673849	0.500407
			10527	0.693168	-0.113645	0.168852	-0.673047	0.500918
Planctomycetaceae	Planctomyces	97otu28652	3145	0.178738	-0.101949	0.151513	-0.672871	0.501029
Micromonosporaceae	94otu36373	unclassified	4922	0.178738	-0.101949	0.151513	-0.672871	0.501029
			16068	0.148957	0.101051	0.150457	0.671626	0.501822
Ruminococcaceae	94otu11945	97otu43722	258	6.58142	0.0684889	0.101975	0.671625	0.501823
			10310	0.143442	0.102702	0.152966	0.671408	0.501961
Hyphomicrobiaceae	Hyphomicrobium	97otu18686	4557	0.315394	0.101635	0.151407	0.671274	0.502046
			52869	0.315394	0.101635	0.151407	0.671274	0.502046
			9121	2.26205	-0.082369	0.122898	-0.670223	0.502716
			34740	14.0278	-0.0559981	0.083647	-0.669458	0.503204
[Fimbriimonadaceae]	Fimbriimonas	97otu29293	779	4.44966	-0.104442	0.156207	-0.668613	0.503743
			15829	4.22951	0.103704	0.155168	0.668335	0.50392
			14595	1.1686	-0.114142	0.170926	-0.667787	0.50427
			17132	0.899684	0.112145	0.168109	0.667099	0.504709
Chitinophagaceae	94otu30084	97otu95292	3911	0.600117	0.112053	0.168089	0.666628	0.50501
Cryomorphaceae	Fluviicola	97otu83236	4412	0.207421	0.100511	0.150891	0.666113	0.505339
Rhodobacteraceae	94otu9844	97otu6995	5290	0.339387	-0.10724	0.161132	-0.665538	0.505706
			49708	1.23478	0.112085	0.16853	0.665079	0.506
			31889	4.33352	-0.0834401	0.125579	-0.664441	0.506408
			11559	1.57008	0.104877	0.157919	0.664115	0.506617
91otu4862	94otu16439	97otu62022	642	0.93246	-0.112915	0.170061	-0.663965	0.506713
			61013	0.701609	0.113426	0.170962	0.663458	0.507038
			54427	0.503505	-0.113478	0.17106	-0.663381	0.507086
91otu4560	94otu10689	unclassified	1060	1.22206	0.110002	0.165881	0.663137	0.507243
			82958	0.507928	-0.104764	0.158098	-0.662655	0.507551
Verrucomicrobiaceae	Prosthecobacter	97otu61245	3716	0.644747	0.104354	0.157521	0.662475	0.507667
Verrucomicrobiaceae	94otu19774	97otu91364	1604	2.03619	-0.112087	0.169312	-0.662014	0.507962
91otu7009	unclassified	unclassified	322	1.08693	0.112659	0.170246	0.661742	0.508136
91otu4955	94otu16406	97otu26552	1368	1.90356	0.110988	0.167726	0.661724	0.508148
Flammeovirgaceae	94otu17116	97otu40332	2070	4.92508	-0.112489	0.170007	-0.66167	0.508183
Ardenscatenaceae	Ardenscatena	97otu73325	2686	1.29756	0.11294	0.170764	0.661383	0.508367
			10320	2.64602	-0.0869258	0.131611	-0.660474	0.50895
Ellin517	94otu43742	97otu96001	1095	3.02024	-0.103166	0.15632	-0.659966	0.509276
RB40	94otu9012	97otu30222	1848	0.709517	0.109223	0.165734	0.659026	0.509879
91otu594	unclassified	unclassified	4405	0.385775	-0.106943	0.162311	-0.658879	0.509974
			13856	0.463508	0.111916	0.169858	0.658878	0.509974
unclassified	unclassified	unclassified	1196	2.01431	-0.101363	0.153958	-0.658382	0.510293
Rhodospirillaceae	94otu7073	97otu53522	4713	0.440295	-0.102006	0.155033	-0.657965	0.510561
			10725	0.405257	-0.107668	0.163653	-0.657904	0.5106
			13393	3.57881	0.102672	0.156091	0.65777	0.510686
Caulobacteraceae	Phenylobacterium	97otu23892	5095	0.25156	-0.0997865	0.151956	-0.656681	0.511386
			6941	0.25156	-0.0997865	0.151956	-0.656681	0.511386
			9403	1.92804	-0.103291	0.157375	-0.656334	0.511609
Alteromonadaceae	Cellvibrio	97otu1414	54	22.7402	-0.0699541	0.106629	-0.656052	0.511791
RB40	94otu43957	97otu65105	1850	0.336899	0.105618	0.160992	0.656044	0.511796
91otu1672	unclassified	unclassified	3284	0.4498	0.101424	0.154657	0.6558	0.511953
91otu20524	94otu42361	97otu47638	2835	0.417518	0.111941	0.170736	0.655639	0.512056
			14600	0.591997	-0.102827	0.157007	-0.654921	0.512519
			14724	0.753684	-0.110785	0.169292	-0.654405	0.512851
			17409	0.501936	-0.111302	0.170147	-0.654154	0.513013
			12124	0.923266	0.111773	0.170955	0.653816	0.51323
Ruminococcaceae	94otu9391	97otu9097	1560	0.805086	0.110805	0.169535	0.653583	0.513381
91otu4684	94otu16794	97otu7268	990	4.5306	0.103848	0.158916	0.65348	0.513447
			27559	2.10643	-0.0991499	0.15188	-0.652819	0.513873
Chlamydomonadaceae	94otu16289	97otu18013	1629	2.42758	0.101421	0.155403	0.652633	0.513993
			29340	0.450208	-0.105376	0.161521	-0.652399	0.514144
91otu4560	94otu10412	97otu11996	1662	0.0678701	0.097171	0.148974	0.65227	0.514227
91otu449	94otu22196	97otu50587	2211	0.0678701	0.097171	0.148974	0.65227	0.514227
91otu833	94otu27187	97otu77931	2318	0.0678701	0.097171	0.148974	0.65227	0.514227
Coxiellaceae	94otu24774	97otu27171	3356	0.0678701	0.097171	0.148974	0.65227	0.514227
Patulibacteraceae	94otu14624	unclassified	4441	0.0678701	0.097171	0.148974	0.65227	0.514227
91otu6978	94otu13927	97otu21917	4532	0.0678701	0.097171	0.148974	0.65227	0.514227
C111	unclassified	unclassified	4703	0.0678701	0.097171	0.148974	0.65227	0.514227
Flavobacteriaceae	Flavobacterium	97otu6657	5614	0.0678701	0.097171	0.148974	0.65227	0.514227
			5935	0.0678701	0.097171	0.148974	0.65227	0.514227
			5992	0.0678701	0.097171	0.148974	0.65227	0.514227
			6073	0.0678701	0.097171	0.148974	0.65227	0.514227
			6825	0.0678701	0.097171	0.148974	0.65227	0.514227
			7219	0.0678701	0.097171	0.148974	0.65227	0.514227
			7585	0.0678701	0.097171	0.148974	0.65227	0.514227
			8441	0.0678701	0.097171	0.148974	0.65227	0.514227
			10553	0.0678701	0.097171	0.148974	0.65227	0.514227
			13247	0.0678701	0.097171	0.148974	0.65227	0.514227
			13300	0.0678701	0.097171	0.148974	0.65227	0.514227
			14610	0.0678701	0.097171	0.148974	0.65227	0.514227
			15875	0.0678701	0.097171	0.148974	0.65227	0.514227
			16760	0.0678701	0.097171	0.148974	0.65227	0.514227
			17897	0.0678701	0.097171	0.148974	0.65227	0.514227
			87250	0.0678701	0.097171	0.148974	0.65227	0.514227
Chitinophagaceae	94otu9282	97otu1118	394	9.85875	-0.0725729	0.111292	-0.652096	0.514339
			15670	0.854144	0.110561	0.169662	0.651653	0.514625
			11408	0.29277	0.0986035	0.151326	0.651598	0.51466
			5261	12.9806	-0.0643934	0.0988397	-0.651493	0.514728
			13787	0.376044	0.1038	0.159331	0.651472	0.514742
Micrococcaceae	Kocuria	unclassified	4128	0.519548	0.101003	0.155083	0.651284	0.514863
Chitinophagaceae	94otu15059	97otu86224	4139	2.66166	-0.0767655	0.117982	-0.650653	0.515271
91otu8727	unclassified	unclassified	485	3.0947	-0.110942	0.170512	-0.650639	0.51528
			10717	0.603823	-0.111262	0.171065	-0.650408	0.515429
91otu4574	94otu10427	97otu5051	372	4.82866	-0.100735	0.155024	-0.649807	0.515817
			12435	139.654	0.0961987	0.148087	0.649608	0.515945
Nitrospiraceae	94otu14268	97otu95855	1892	0.470639	0.107808	0.165996	0.649463	0.516039
91otu19328	94otu43988	97otu77985	1174	1.39399	0.100722	0.155611	0.647268	0.517459
			62601	21.8956	-0.0729007	0.112648	-0.647154	0.517532
91otu5203	94otu13944	97otu26830	2089	0.515219	0.10798	0.166874	0.647072	0.517585
			11701	3.59081	-0.0962726	0.148869	-0.646693	0.517831
Nannocystaceae	unclassified	unclassified	1020	0.666869	0.10871	0.168352	0.64573	0.518454
			13569	0.707516	0.100648	0.155923	0.6455	0.518603
Geodermatophilaceae	Modestobacter	unclassified	4113	2.34889	0.099728	0.154591	0.645107	0.518858
91otu17047	94otu13762	97otu15424	3560	0.254198	0.0995471	0.154406	0.64471	0.519115
			20731	0.254198	0.0995471	0.154406	0.64471	0.519115
Tsukamurellaceae	Tsukamurella	97otu39382	3394	0.467213	-0.11011	0.170949	-0.644115	0.519501
Bacillaceae	94otu20558	97otu22566	5246	0.249617	-0.0978601	0.151962	-0.643979	0.519589
			43178	0.249617	-0.0978601	0.151962	-0.643979	0.519589
91otu9624	94otu18563	97otu40463	4371	3.95335	0.0796898	0.1238	0.643697	0.519772
Polyangiaceae	94otu28	97otu67886	722	0.119014	-0.0929203	0.144418	-0.64341	0.519958
unclassified	unclassified	unclassified	1115	0.119014	-0.0929203	0.144418	-0.64341	0.519958
91otu7584	94otu955	97otu53051	1188	0.119014	-0.0929203	0.144418	-0.64341	0.519958
Euzebyaceae	Euzebya	97otu21482	1189	0.119014	-0.0929203	0.144418	-0.64341	0.519958
91otu763	unclassified	unclassified	1841	0.119014	-0.0929203	0.144418	-0.64341	0.519958
91otu13512	94otu26332	unclassified	3140	0.119014	-0.0929203	0.144418	-0.64341	0.519958
91otu17851	94otu35963	97otu87131	4039	0.119014	-0.0929203	0.144418	-0.64341	0.519958
Comamonadaceae	Polaromonas	unclassified	5306	0.119014	-0.0929203	0.144418	-0.64341	0.519958
			11250	0.119014	-0.0929203	0.144418	-0.64341	0.519958
			11276	0.119014	-0.0929203	0.144418	-0.64341	0.519958
			15397	0.119014	-0.0929203	0.144418	-0.64341	0.519958
			17767	0.119014	-0.0929203	0.144418	-0.64341	0.519958
			20977	0.119014	-0.0929203	0.144418	-0.64341	0.519958
			64711	0.119014	-0.0929203	0.144418	-0.64341	0.519958
91otu8730	94otu11966	97otu13596	2769	0.243261	0.0971623	0.151094	0.643059	0.520186
91otu12369	94otu43355	97otu48890	3227	0.243261	0.0971623	0.151094	0.643059	0.520186
Methylophilaceae	unclassified	unclassified	4271	0.243261	0.0971623	0.151094	0.643059	0.520186
Cytophagaceae	Larkinella	97otu83328	5732	0.446089	0.10815	0.168284	0.642665	0.520441
			1870	1.27422	-0.100939	0.157075	-0.642619	0.520471
			8909	0.513992	-0.109777	0.17105	-0.641782	0.521015
91otu13101	94otu25419	97otu76107	1526	0.0774136	0.0952465	0.148454	0.641588	0.521141
91otu6507	94otu14158	97otu45646	4288	0.0774136	0.0952465	0.148454	0.641588	0.521141
			6555	0.0774136	0.0952465	0.148454	0.641588	0.521141
			10295	0.0774136	0.0952465	0.148454	0.641588	0.521141
Planctomycetaceae	Planctomyces	97otu10115	208	2.98523	0.101553	0.158406	0.641094	0.521461
Holosporaceae	unclassified	unclassified	3297	1.11606	-0.108325	0.169022	-0.640892	0.521593
			6222	0.707129	-0.109525	0.171091	-0.640153	0.522073
			14934	0.485522	-0.101719	0.158907	-0.640118	0.522096
91otu18673	94otu37934	unclassified	1600	1.4158	0.109395	0.171045	0.639571	0.522451
			18370	13.3899	-0.0631765	0.0987853	-0.639534	0.522476
Rhodospirillaceae	94otu10367	97otu91389	3331	0.207362	0.0970071	0.151733	0.63933	0.522608
			15341	0.207362	0.0970071	0.151733	0.63933	0.522608
			47602	2.22156	0.108574	0.169906	0.639021	0.522809
unclassified	unclassified	unclassified	2014	1.20947	0.109301	0.171076	0.638903	0.522886
91otu6450	94otu15212	97otu16888	985	1.7711	0.102193	0.160025	0.638604	0.523081
Lachnospiraceae	Blautia	97otu6686	968	4.05041	0.0864132	0.135488	0.637791	0.523609
			9550	0.126334	0.0957209	0.150241	0.637116	0.524049
Cytophagaceae	94otu34205	97otu24775	4209	1.07358	-0.0982601	0.154302	-0.636802	0.524254
			14056	4.33758	0.0874222	0.137289	0.636776	0.524271
91otu4359	94otu11998	97otu44448	4916	0.337566	0.0964241	0.151476	0.636562	0.52441
Chitinophagaceae	94otu9719	97otu32752	547	19.1249	-0.0817696	0.1285	-0.636338	0.524556
RB40	94otu24431	97otu782	76	47.6569	-0.0728699	0.114586	-0.635943	0.524814
Paenibacillaceae	unclassified	unclassified	4724	0.784428	0.108773	0.171057	0.635889	0.524849
			11845	0.493219	-0.108367	0.170507	-0.635559	0.525064
91otu1355	94otu2639	unclassified	2289	1.13238	-0.108522	0.170812	-0.63533	0.525213
91otu7411	94otu25025	97otu27457	1945	0.200695	-0.0963424	0.15168	-0.635167	0.52532
91otu19328	94otu43988	97otu91089	2595	0.200695	-0.0963424	0.15168	-0.635167	0.52532
Cytophagaceae	Pontibacter	97otu61592	4077	0.200695	-0.0963424	0.15168	-0.635167	0.52532
			7829	0.200695	-0.0963424	0.15168	-0.635167	0.52532
Opitutaceae	Opitutus	97otu52329	2411	0.49329	-0.102386	0.161292	-0.634785	0.525569
			17860	1.20209	-0.104001	0.163863	-0.634682	0.525636
91otu9364	94otu18064	97otu62162	2660	0.631983	-0.107906	0.170074	-0.634462	0.525779
Bradyrhizobiaceae	Bradyrhizobium	unclassified	266	45.7592	-0.055971	0.0882493	-0.634237	0.525926
91otu449	94otu1172	97otu1394	931	2.85142	0.0951214	0.150052	0.633924	0.52613
			22036	1.44991	0.106744	0.168492	0.633528	0.526389
			66449	1.31916	-0.0899348	0.142002	-0.633333	0.526516
			9901	0.39204	-0.103261	0.163053	-0.633298	0.526539
Xenococcaceae	94otu13880	97otu73849	237	7.58471	-0.0919817	0.145291	-0.633088	0.526676
Hyphomicrobiaceae	Hyphomicrobium	97otu52336	4468	1.41826	-0.0895392	0.141538	-0.632618	0.526983
OM27	94otu40595	97otu82256	1856	0.057813	-0.0933866	0.147753	-0.632044	0.527358
Nocardioidaceae	Aeromicrobium	97otu7069	4747	0.057813	-0.0933866	0.147753	-0.632044	0.527358
91otu6004	94otu8591	97otu32477	5433	0.057813	-0.0933866	0.147753	-0.632044	0.527358
			6596	0.057813	-0.0933866	0.147753	-0.632044	0.527358
			8355	0.057813	-0.0933866	0.147753	-0.632044	0.527358
			11300	0.057813	-0.0933866	0.147753	-0.632044	0.527358
			13181	0.057813	-0.0933866	0.147753	-0.632044	0.527358
			14559	0.057813	-0.0933866	0.147753	-0.632044	0.527358
			14678	0.057813	-0.0933866	0.147753	-0.632044	0.527358
unclassified	unclassified	unclassified	2320	0.809585	0.106803	0.169195	0.631238	0.527885
Oscillochloridaceae	Oscillochloris	97otu17566	2787	0.372524	0.102207	0.161923	0.631207	0.527905
			13764	0.372524	0.102207	0.161923	0.631207	0.527905
			14879	0.11482	0.0966064	0.153096	0.631018	0.528029
Koribacteraceae	94otu20327	97otu42591	2970	0.497996	0.106438	0.168687	0.63098	0.528054
Rhizobiaceae	Agrobacterium	97otu68950	5092	0.456221	-0.096004	0.152319	-0.630282	0.52851
Sphingobacteriaceae	Sphingobacterium	unclassified	84	32.4261	-0.0871267	0.138279	-0.630079	0.528643
			59332	3.68666	0.094074	0.149391	0.629719	0.528879
			16500	0.394696	0.102962	0.163506	0.629712	0.528883
			8615	4.51344	0.0787095	0.125009	0.629628	0.528938
91otu776	94otu24145	97otu74894	3530	0.359974	0.0953224	0.151546	0.628999	0.52935
			16118	1.61202	0.0981469	0.156174	0.628447	0.529711
91otu5502	94otu11632	97otu79653	2044	0.05393	-0.0934945	0.148788	-0.628372	0.52976
unclassified	unclassified	unclassified	3055	0.05393	-0.0934945	0.148788	-0.628372	0.52976
unclassified	unclassified	unclassified	3418	0.05393	-0.0934945	0.148788	-0.628372	0.52976
91otu389	94otu906	97otu53415	3622	0.05393	-0.0934945	0.148788	-0.628372	0.52976
91otu722	unclassified	unclassified	3694	0.05393	-0.0934945	0.148788	-0.628372	0.52976
Planococcaceae	Rummeliibacillus	97otu22283	3718	0.05393	-0.0934945	0.148788	-0.628372	0.52976
Gaiellaceae	94otu9113	97otu10737	3979	0.05393	-0.0934945	0.148788	-0.628372	0.52976
91otu7411	94otu14652	97otu51201	4159	0.05393	-0.0934945	0.148788	-0.628372	0.52976
Sphingomonadaceae	Sphingobium	97otu70641	4514	0.05393	-0.0934945	0.148788	-0.628372	0.52976
Sphingomonadaceae	Sphingomonas	echinoides	4670	0.05393	-0.0934945	0.148788	-0.628372	0.52976
Alcanivoracaceae	Alcanivorax	unclassified	4894	0.05393	-0.0934945	0.148788	-0.628372	0.52976
Chitinophagaceae	Niabella	97otu35461	4994	0.05393	-0.0934945	0.148788	-0.628372	0.52976
Bacillaceae	Bacillus	badius	5046	0.05393	-0.0934945	0.148788	-0.628372	0.52976
Comamonadaceae	Limnohabitans	97otu98134	5052	0.05393	-0.0934945	0.148788	-0.628372	0.52976
Nocardioidaceae	Aeromicrobium	unclassified	5116	0.05393	-0.0934945	0.148788	-0.628372	0.52976
Beijerinckiaceae	unclassified	unclassified	5196	0.05393	-0.0934945	0.148788	-0.628372	0.52976
Nocardioidaceae	Nocardioides	unclassified	5761	0.05393	-0.0934945	0.148788	-0.628372	0.52976
			6151	0.05393	-0.0934945	0.148788	-0.628372	0.52976
			6448	0.05393	-0.0934945	0.148788	-0.628372	0.52976
			6480	0.05393	-0.0934945	0.148788	-0.628372	0.52976
			6514	0.05393	-0.0934945	0.148788	-0.628372	0.52976
			6620	0.05393	-0.0934945	0.148788	-0.628372	0.52976
			6926	0.05393	-0.0934945	0.148788	-0.628372	0.52976
			7487	0.05393	-0.0934945	0.148788	-0.628372	0.52976
			8484	0.05393	-0.0934945	0.148788	-0.628372	0.52976
			8790	0.05393	-0.0934945	0.148788	-0.628372	0.52976
			9118	0.05393	-0.0934945	0.148788	-0.628372	0.52976
			11908	0.05393	-0.0934945	0.148788	-0.628372	0.52976
			12867	0.05393	-0.0934945	0.148788	-0.628372	0.52976
			13075	0.05393	-0.0934945	0.148788	-0.628372	0.52976
			13160	0.05393	-0.0934945	0.148788	-0.628372	0.52976
			13289	0.05393	-0.0934945	0.148788	-0.628372	0.52976
			13441	0.05393	-0.0934945	0.148788	-0.628372	0.52976
			13649	0.05393	-0.0934945	0.148788	-0.628372	0.52976
			14019	0.05393	-0.0934945	0.148788	-0.628372	0.52976
			14885	0.05393	-0.0934945	0.148788	-0.628372	0.52976
			15852	0.05393	-0.0934945	0.148788	-0.628372	0.52976
			15974	0.05393	-0.0934945	0.148788	-0.628372	0.52976
			16414	0.05393	-0.0934945	0.148788	-0.628372	0.52976
			18012	0.05393	-0.0934945	0.148788	-0.628372	0.52976
			72543	0.05393	-0.0934945	0.148788	-0.628372	0.52976
			8385	0.05393	-0.0934945	0.148788	-0.628372	0.52976
Frankiaceae	94otu29251	97otu78018	4459	0.605249	-0.107458	0.171056	-0.628205	0.52987
Clostridiaceae	Clostridium	97otu51749	2335	2.55605	-0.103512	0.16489	-0.627765	0.530158
			46192	0.196666	0.0945546	0.150784	0.627086	0.530603
91otu6513	94otu13557	97otu20603	3841	0.458149	0.104924	0.167381	0.626859	0.530751
			7295	0.279102	0.0947994	0.151265	0.626709	0.53085
Lachnospiraceae	Dorea	unclassified	3464	0.151773	-0.094728	0.151258	-0.626268	0.531139
91otu4616	94otu13066	97otu64630	4927	0.151773	-0.094728	0.151258	-0.626268	0.531139
			7569	0.151773	-0.094728	0.151258	-0.626268	0.531139
			11871	0.151773	-0.094728	0.151258	-0.626268	0.531139
			12192	0.151773	-0.094728	0.151258	-0.626268	0.531139
91otu5503	94otu16690	97otu18421	1314	2.89325	-0.0871471	0.139184	-0.626131	0.531229
			14443	0.391373	-0.095522	0.152566	-0.626103	0.531247
			7273	0.599019	-0.104964	0.168171	-0.624153	0.532527
Sinobacteraceae	94otu18386	97otu62410	2498	1.06807	-0.106205	0.170162	-0.624142	0.532535
Caldilineaceae	94otu10852	unclassified	4265	0.384607	0.0947368	0.151915	0.623617	0.532879
91otu2840	94otu6119	unclassified	5102	0.384607	0.0947368	0.151915	0.623617	0.532879
			12200	0.573772	-0.105365	0.16897	-0.623573	0.532908
Caulobacteraceae	Phenylobacterium	97otu5604	5025	0.890491	0.104979	0.168583	0.622718	0.53347
91otu475	94otu1071	97otu1278	689	6.17429	0.102687	0.165154	0.621766	0.534095
PAUC26f	94otu4620	97otu5365	2222	0.54792	0.106342	0.171033	0.621761	0.534099
			47699	11.4226	-0.103026	0.165705	-0.621743	0.534111
91otu16468	94otu32772	97otu45822	1714	0.851856	0.10556	0.169814	0.621621	0.534191
Gemmataceae	94otu22222	97otu4293	3936	0.473798	-0.104663	0.168718	-0.620342	0.535033
			5870	0.376134	0.0972531	0.156799	0.62024	0.5351
unclassified	unclassified	unclassified	3317	0.59879	-0.105493	0.170093	-0.620207	0.535122
Paenibacillaceae	Paenibacillus	97otu7621	3099	0.265218	0.0972611	0.15694	0.619736	0.535432
91otu13740	94otu8452	97otu11752	3041	0.102852	-0.0932509	0.150524	-0.61951	0.535581
			10846	0.102852	-0.0932509	0.150524	-0.61951	0.535581
			12689	0.102852	-0.0932509	0.150524	-0.61951	0.535581
Phyllobacteriaceae	Mesorhizobium	97otu98426	1398	9.98136	0.0657002	0.106066	0.619428	0.535634
			78523	1.76015	-0.0864271	0.13953	-0.619415	0.535643
			12143	2.54139	-0.0918985	0.148605	-0.618409	0.536306
91otu12773	unclassified	unclassified	3290	1.57064	0.104409	0.169094	0.617464	0.536929
91otu12950	94otu36369	unclassified	1912	0.590979	-0.105611	0.171103	-0.617237	0.537078
91otu7906	94otu8361	97otu24561	769	1.28865	0.103471	0.167636	0.617234	0.537081
Pseudonocardiaceae	Pseudonocardia	97otu84447	1053	15.4109	-0.0682892	0.110738	-0.616675	0.537449
			8489	0.630068	-0.104748	0.170149	-0.615628	0.53814
91otu6210	94otu15218	97otu93938	994	0.749987	0.102906	0.167241	0.615312	0.538349
Ellin517	94otu41023	unclassified	169	7.89427	0.0865583	0.140713	0.61514	0.538462
91otu9827	94otu23447	unclassified	2005	2.07833	-0.101506	0.165095	-0.614833	0.538665
			15284	0.725728	0.105138	0.171092	0.614512	0.538877
0319-6G20	94otu11646	unclassified	4244	0.435287	-0.0949789	0.15456	-0.614511	0.538878
Sphingomonadaceae	Sphingomonas	97otu1131	5012	0.912678	-0.105026	0.171072	-0.613929	0.539262
Pirellulaceae	94otu16174	97otu17894	929	1.39783	0.104911	0.17092	0.613801	0.539347
			14917	0.422463	0.0943217	0.153955	0.612657	0.540103
			17535	0.478577	0.0958865	0.156924	0.611036	0.541176
Prevotellaceae	Prevotella	97otu7113	2901	0.660761	0.102467	0.167712	0.61097	0.541219
			15615	0.169622	0.0945968	0.154902	0.610687	0.541407
Deinococcaceae	Deinococcus	97otu48499	5088	0.470098	-0.0951458	0.155823	-0.6106	0.541464
			9410	2.00476	-0.10143	0.16634	-0.609776	0.54201
			10013	0.457243	-0.0947668	0.15542	-0.609745	0.542031
91otu9273	94otu17882	97otu19722	4433	3.34614	0.0819493	0.134433	0.609591	0.542133
			7280	2.10548	-0.0908912	0.149282	-0.608858	0.542619
A4b	94otu5453	97otu6365	532	6.28368	-0.0956619	0.157294	-0.608173	0.543072
			6675	0.236939	0.0918628	0.151102	0.607953	0.543219
Sinobacteraceae	94otu2858	97otu3256	216	1.63761	-0.102444	0.168562	-0.60775	0.543353
Phyllobacteriaceae	94otu38390	97otu52733	4513	1.72417	0.0984733	0.162126	0.607388	0.543593
			11733	1.04542	-0.102989	0.169739	-0.60675	0.544017
			12880	3.69008	0.0705294	0.116382	0.606019	0.544502
			85763	1.14937	-0.103596	0.171048	-0.605656	0.544743
91otu18301	unclassified	unclassified	1136	2.25028	0.0997053	0.164668	0.605491	0.544853
Ellin517	94otu20500	97otu45737	2188	0.531327	-0.0941159	0.155444	-0.605465	0.54487
91otu7507	unclassified	unclassified	2751	0.67539	0.103491	0.171001	0.605206	0.545042
unclassified	unclassified	unclassified	2467	0.247524	0.0914492	0.151131	0.605097	0.545114
			6690	0.162174	0.0911043	0.150642	0.604775	0.545329
91otu8730	94otu11966	97otu24203	3118	0.422205	-0.0990947	0.163909	-0.604572	0.545464
Nitrospiraceae	94otu14268	unclassified	2807	0.571992	-0.0990295	0.163841	-0.604424	0.545562
[truncated: 3,433 more rows]
