# Supplementary material for: Influence of seasonal changes and salinity on spinach phyllosphere bacterial functional assemblage
Source: PLoS One. 2021 Jun 1;16(6):e0252242. doi: 10.1371/journal.pone.0252242 (PMC8168849; doi:10.1371/journal.pone.0252242)
Supplement: S2 Table — (XLSX) [file pone.0252242.s004.xlsx]

## Sheet: Chapter_leaf_temp_NS_FeatureSel
Table S2: Effect of temperature on bacterial population
Family	Genus-101	Species 15	OTU	baseMean	log2FoldChange	lfcSE	stat	pvalue
91otu5535	94otu29924	97otu80675	819	44.2956	-0.549575	0.0792643	-6.93345	4.10711e-12
HTCC2188	HTCC	97otu70471	135	52.9445	-0.507324	0.0765368	-6.6285	3.39116e-11
				15.1927	-0.433171	0.0658484	-6.5783	4.75861e-11
91otu5700	94otu2874	97otu55123	2876	8.22767	-0.638285	0.100998	-6.31978	2.61934e-10
				14.6849	-0.576713	0.0949005	-6.07702	1.22437e-09
unclassified	unclassified	unclassified	14	4880.33	0.491149	0.0818706	5.99908	1.98438e-09
				13.2671	-0.484926	0.0814292	-5.95518	2.59782e-09
A4b	94otu21264	97otu28422	966	23.2433	-0.51891	0.0878398	-5.90746	3.47424e-09
91otu8766	unclassified	unclassified	292	165.232	0.536508	0.0959027	5.59429	2.21525e-08
91otu17327	94otu34747	97otu17157	415	167.929	0.637868	0.115816	5.50762	3.63721e-08
91otu4345	94otu12875	97otu97838	209	353.32	0.484201	0.0909483	5.32391	1.01559e-07
Halomonadaceae	Halomonas	unclassified	6	9187.42	0.482779	0.0918565	5.2558	1.47385e-07
Patulibacteraceae	unclassified	unclassified	1286	14.5682	-0.482149	0.0917374	-5.25576	1.47416e-07
				40.9505	0.587803	0.112529	5.22358	1.75498e-07
Methylocystaceae	Pleomorphomonas	97otu48828	1334	36.6083	-0.268831	0.0521929	-5.15071	2.59497e-07
				44.7201	0.40314	0.0789588	5.1057	3.29572e-07
Sinobacteraceae	94otu2858	97otu33397	412	44.8442	-0.457468	0.0898628	-5.09074	3.56667e-07
				4.22891	-0.48327	0.0949437	-5.09007	3.57934e-07
				8955.31	0.565615	0.111131	5.0896	3.58813e-07
				41.9225	-0.354808	0.0704695	-5.03492	4.78055e-07
Sinobacteraceae	94otu1854	97otu2144	144	231.736	0.478879	0.0956143	5.00845	5.48701e-07
				34.7757	0.568464	0.118894	4.78126	1.74204e-06
				22.0593	-0.430143	0.090736	-4.74059	2.13092e-06
				23.6037	0.530915	0.112665	4.71231	2.44922e-06
				3.6156	-0.502888	0.107792	-4.66536	3.08071e-06
Xanthomonadaceae	94otu27344	97otu30095	4711	1.97527	-0.498238	0.107375	-4.64019	3.48084e-06
Verrucomicrobiaceae	Prosthecobacter	unclassified	784	15.2875	-0.355527	0.0769428	-4.62066	3.82517e-06
				2.54998	-0.444814	0.0969419	-4.58846	4.4652e-06
91otu4665	94otu24206	unclassified	4341	63.5095	0.517158	0.113349	4.56253	5.0542e-06
91otu17223	94otu34528	97otu85604	1099	3.77892	-0.478604	0.104982	-4.5589	5.14225e-06
				5.96589	-0.427736	0.0939134	-4.55458	5.2491e-06
Geodermatophilaceae	Geodermatophilus	unclassified	2023	5.27274	-0.450761	0.0991484	-4.54633	5.45906e-06
				2018.94	0.529776	0.116847	4.53393	5.78955e-06
Pirellulaceae	Pirellula	97otu96662	5183	4.07796	-0.449467	0.0992863	-4.52698	5.98326e-06
Geodermatophilaceae	Blastococcus	aggregatus	97	29.2767	0.51235	0.114698	4.46696	7.93402e-06
				88.0655	0.538452	0.120869	4.45483	8.39599e-06
				93.5424	0.50784	0.114508	4.43497	9.20863e-06
				154.07	0.536004	0.121039	4.42835	9.49564e-06
				89.071	0.5354	0.12103	4.42369	9.70302e-06
				8.07317	-0.396231	0.0896978	-4.4174	9.98932e-06
ACK-M1	94otu9768	97otu2419	40	60.5285	0.355139	0.0808414	4.39303	1.1178e-05
				1090.42	0.520549	0.119051	4.37249	1.22839e-05
				55.267	-0.293954	0.0672551	-4.37073	1.23832e-05
Opitutaceae	Opitutus	unclassified	229	18.7044	-0.297858	0.069353	-4.29482	1.74836e-05
Cytophagaceae	94otu32869	97otu56219	1789	8.03208	0.422277	0.0994066	4.24798	2.15709e-05
				6.87711	-0.415979	0.0988096	-4.2099	2.55482e-05
				5.3784	-0.407799	0.0969	-4.20845	2.57129e-05
Chromatiaceae	Allochromatium	unclassified	50	2529.27	0.495311	0.118247	4.18878	2.8046e-05
91otu8988	94otu7970	97otu60646	1012	6.78598	-0.36218	0.0865468	-4.18479	2.85433e-05
				3.77575	-0.409236	0.0983429	-4.16132	3.16416e-05
				35.1948	0.50541	0.122513	4.12537	3.7014e-05
Gemmataceae	94otu25569	97otu28079	2517	280.326	-0.221798	0.054102	-4.09962	4.13828e-05
91otu20089	94otu2110	97otu2424	577	15.4757	0.379088	0.0926867	4.08999	4.31386e-05
91otu5817	94otu6522	unclassified	9891	1021.22	0.488735	0.120083	4.06998	4.70174e-05
Pirellulaceae	94otu11627	97otu69870	2612	1623.42	0.4893	0.120967	4.04492	5.23416e-05
				11.0306	0.476982	0.118598	4.02186	5.77413e-05
				23.0785	-0.401157	0.100379	-3.9964	6.43119e-05
91otu13362	94otu26007	97otu76700	1294	7.34889	0.43358	0.108553	3.99418	6.49183e-05
Haliangiaceae	94otu13260	97otu19684	755	46.143	0.491552	0.123108	3.99284	6.52856e-05
				5.20934	0.495805	0.124252	3.99032	6.59853e-05
				3.28035	-0.347705	0.0871514	-3.98967	6.6166e-05
Nocardioidaceae	94otu15700	97otu3133	78	142.564	-0.224405	0.0564634	-3.97435	7.05725e-05
91otu4560	94otu10689	97otu15481	150	87.3048	-0.230925	0.0584738	-3.94921	7.84097e-05
				59.7879	-0.28256	0.0721159	-3.91813	8.92372e-05
				206.189	0.440975	0.112662	3.91414	9.07269e-05
				20.3112	-0.303708	0.0778501	-3.90119	9.57228e-05
				19.7072	0.483288	0.123884	3.90112	9.57483e-05
				4.77486	0.431502	0.110827	3.89347	9.88221e-05
				15.8037	0.483031	0.124137	3.89112	9.97833e-05
				3.90786	-0.380153	0.0984158	-3.86273	0.000112129
				24.2369	-0.36537	0.0946812	-3.85895	0.000113877
Peptococcaceae	Desulfosporosinus	meridiei	3261	1.19077	-0.4094	0.106785	-3.83387	0.000126141
Burkholderiaceae	Burkholderia	unclassified	1713	10.6185	0.387706	0.101293	3.82758	0.000129409
Nitrospiraceae	Nitrospira	97otu4151	3573	4.48931	0.450053	0.11776	3.82178	0.000132493
				14.7592	0.474455	0.124498	3.81093	0.000138443
				6.8479	0.481639	0.126388	3.81079	0.000138523
				2.50108	-0.377101	0.0991144	-3.8047	0.000141975
Caulobacteraceae	94otu5246	97otu18352	42	315.134	0.217026	0.0572262	3.79242	0.000149185
91otu12989	94otu25188	97otu75889	3154	10.526	0.467365	0.123695	3.77837	0.00015786
Comamonadaceae	Variovorax	paradoxus	94	14.4798	0.313702	0.0833346	3.76437	0.00016697
91otu8328	94otu16209	97otu17927	7437	2.34889	-0.398174	0.105915	-3.75936	0.000170347
Rhodospirillaceae	94otu34095	97otu16592	2812	3.77745	-0.330771	0.0884887	-3.738	0.000185488
Flammeovirgaceae	94otu4577	97otu91128	539	9.94495	-0.427824	0.115174	-3.7146	0.000203524
				26.4887	-0.375962	0.10156	-3.70186	0.000214028
Rhodospirillaceae	94otu27529	97otu84760	551	30.587	-0.250206	0.0678901	-3.68546	0.000228288
91otu8730	94otu11966	97otu13596	3904	3.24762	-0.358189	0.0972548	-3.683	0.000230506
Piscirickettsiaceae	94otu11657	97otu34644	273	44.7307	-0.247943	0.0680377	-3.6442	0.000268227
				6.60127	-0.418785	0.114922	-3.64408	0.00026835
Flavobacteriaceae	94otu14793	97otu16457	101	6.45442	0.364252	0.100353	3.6297	0.000283749
Planctomycetaceae	Planctomyces	97otu15258	524	6.09935	0.413941	0.115135	3.59528	0.000324045
Cytophagaceae	Hymenobacter	97otu85434	795	26.3092	0.338978	0.0943541	3.59262	0.000327367
91otu4367	94otu10172	97otu11762	614	7.91619	0.319213	0.0889808	3.58743	0.000333951
				6.19808	-0.352364	0.0983981	-3.581	0.000342278
unclassified	unclassified	unclassified	2903	6.77721	-0.359574	0.100678	-3.57151	0.000354934
				4.58981	0.361318	0.101225	3.56947	0.000357709
				525.668	0.440572	0.123696	3.56174	0.00036841
91otu7483	94otu8690	97otu46976	806	22.4008	0.386513	0.108921	3.54858	0.000387309
91otu9049	94otu18967	97otu20874	1463	1.96911	-0.36876	0.103965	-3.54697	0.000389683
Leptospiraceae	Leptonema	97otu21598	4658	3.1049	-0.377786	0.107077	-3.52815	0.000418468
				4.72995	-0.269664	0.0764914	-3.52542	0.000422816
Micromonosporaceae	Catellatospora	97otu7444	3723	4.99851	-0.262149	0.0743994	-3.52354	0.000425823
				2.96758	-0.410917	0.116641	-3.5229	0.000426848
				228.097	0.311514	0.0887174	3.51131	0.00044591
				7.83577	0.253893	0.07251	3.50148	0.000462674
				6.90491	0.441506	0.127015	3.47603	0.000508895
				7.10857	-0.301391	0.0871184	-3.45955	0.00054108
				6.52828	0.438847	0.127089	3.45306	0.000554275
				6.44022	0.437748	0.127344	3.43753	0.000587042
				1.76313	-0.405099	0.118388	-3.4218	0.000622079
Xanthomonadaceae	Stenotrophomonas	unclassified	406	4.70241	0.35838	0.105051	3.41148	0.000646102
[Kouleothrixaceae]	unclassified	unclassified	578	22.6723	0.230969	0.0690014	3.34731	0.000815998
91otu6960	94otu13902	unclassified	1721	4.42815	0.318179	0.09513	3.34468	0.000823784
Bdellovibrionaceae	Bdellovibrio	97otu87780	6435	1.5809	-0.394461	0.118041	-3.34174	0.000832548
				0.876878	-0.369179	0.110977	-3.32662	0.000879059
				8.39257	-0.248853	0.0748972	-3.3226	0.000891834
Bacteriovoracaceae	94otu28313	97otu70031	1448	8.21834	0.352624	0.106252	3.31875	0.000904207
Idiomarinaceae	Pseudidiomarina	unclassified	796	7.06328	0.387585	0.116963	3.31375	0.000920537
				66.0209	0.17193	0.051986	3.30724	0.000942203
Nitrososphaeraceae	CandidatusNitrososphaera	SCA1170	869	0.852243	-0.383035	0.116396	-3.29079	0.000999048
Kineosporiaceae	94otu16423	97otu23048	3414	2.67401	-0.268832	0.081751	-3.28843	0.00100749
91otu7009	unclassified	unclassified	322	24.6247	0.291707	0.089092	3.27422	0.00105955
91otu5060	94otu18919	97otu33807	3839	1.23063	-0.42638	0.130361	-3.27077	0.00107256
Cyclobacteriaceae	94otu15822	97otu34263	464	10.8151	-0.291562	0.0894494	-3.25952	0.001116
				2.28906	-0.302688	0.0929791	-3.25544	0.00113216
Micromonosporaceae	Actinoplanes	97otu54497	1409	4.42264	0.414935	0.128435	3.23069	0.0012349
				30.2852	0.327557	0.101461	3.22841	0.00124482
Rhodospirillaceae	94otu10903	unclassified	3914	12.2116	-0.276386	0.085688	-3.22549	0.00125758
				9.65866	-0.19158	0.0596702	-3.21065	0.00132435
91otu4760	94otu10655	97otu50700	593	3.09809	-0.3287	0.102451	-3.20835	0.001335
				4.12973	-0.246307	0.0768068	-3.20684	0.001342
91otu12146	94otu23404	97otu74131	1613	3.43106	-0.305362	0.095605	-3.19399	0.00140319
Pseudanabaenaceae	94otu11327	97otu2399	1261	12.6753	-0.186945	0.0586873	-3.18545	0.0014453
				2.75645	-0.336961	0.107545	-3.13321	0.00172903
Cryomorphaceae	94otu396	97otu35540	233	14.3858	0.345999	0.110715	3.12514	0.00177719
91otu5869	94otu27638	97otu30439	826	2.78121	0.333052	0.106578	3.12497	0.00177822
Sporichthyaceae	Sporichthya	97otu89295	2632	4.84693	0.346323	0.110945	3.12158	0.00179884
91otu14664	94otu28816	unclassified	3263	5.17366	0.32748	0.105264	3.11104	0.00186432
91otu4684	94otu3430	97otu75769	786	14.7378	-0.259201	0.0833825	-3.10858	0.00187986
Peptostreptococcaceae	94otu13105	97otu730	269	15.5386	-0.176162	0.0567712	-3.10301	0.00191561
				37.3437	0.163812	0.0528089	3.10197	0.00192236
				1.27983	-0.376218	0.121442	-3.09793	0.00194878
unclassified	unclassified	unclassified	256	36.3256	0.324847	0.105101	3.09082	0.00199608
Burkholderiaceae	94otu15635	97otu17321	353	2.43892	-0.306212	0.0993634	-3.08174	0.00205797
91otu6782	94otu19302	97otu48682	757	17.0926	-0.22963	0.0745904	-3.07855	0.0020801
				8.27273	-0.242252	0.0787829	-3.07493	0.00210553
unclassified	unclassified	unclassified	185	3.84174	0.332111	0.108072	3.07305	0.0021188
				1.58151	-0.372104	0.12113	-3.07193	0.00212677
91otu7921	94otu15497	97otu67586	15149	1.20657	-0.338762	0.110375	-3.0692	0.00214635
[Exiguobacteraceae]	Exiguobacterium	97otu8780	631	13.4702	-0.246198	0.0807169	-3.05013	0.00228739
Nocardiopsaceae	94otu9670	97otu11242	2100	2.72273	0.385891	0.126656	3.04676	0.00231323
Comamonadaceae	Giesbergeria	97otu59336	293	6.85987	-0.183328	0.0601831	-3.04617	0.00231781
Cystobacterineae	unclassified	unclassified	3348	1.2477	-0.305535	0.100488	-3.04051	0.00236175
				2.29487	0.358677	0.118146	3.03589	0.00239825
				8.21692	-0.213935	0.0706596	-3.02768	0.00246441
Caldilineaceae	94otu12769	unclassified	1965	1.6583	0.348518	0.115541	3.0164	0.00255799
Ellin6075	94otu11340	97otu64800	139	4.47711	0.364604	0.121265	3.00668	0.00264115
				5.26255	-0.200277	0.0667085	-3.00226	0.0026798
				4.87578	0.330234	0.110097	2.99949	0.00270434
Flammeovirgaceae	94otu31043	97otu73906	907	115.725	0.369945	0.123368	2.9987	0.00271135
				8.6406	0.357228	0.11949	2.98961	0.00279334
Ellin6075	94otu992	97otu16966	388	10.3873	0.330252	0.110984	2.97568	0.00292343
				2.18908	0.33598	0.112987	2.97361	0.00294315
unclassified	unclassified	unclassified	4916	1.31167	-0.344039	0.116132	-2.96249	0.00305161
Hyphomicrobiaceae	Pedomicrobium	unclassified	425	36.7394	0.322212	0.108775	2.96217	0.00305477
91otu4634	94otu10501	unclassified	6204	4.27421	0.225371	0.0763555	2.9516	0.00316135
				2.10917	-0.330132	0.112037	-2.94664	0.00321247
Paenibacillaceae	Paenibacillus	amylolyticus	129	42.1854	0.332985	0.113765	2.92695	0.00342305
				1.8994	0.353692	0.12111	2.92041	0.00349575
				3.11669	-0.268955	0.0921035	-2.92013	0.00349881
				19751	0.325585	0.111538	2.91905	0.003511
				3.30954	0.250613	0.0859912	2.9144	0.00356377
				27.0988	0.368774	0.12663	2.91221	0.00358881
Saprospiraceae	Saprospira	unclassified	195	4.38688	-0.282528	0.097058	-2.91092	0.00360361
				1.83626	-0.307244	0.105897	-2.90136	0.0037155
Cellulomonadaceae	Cellulomonas	97otu8040	386	14.0944	-0.216191	0.0750574	-2.88034	0.00397241
unclassified	unclassified	unclassified	434	2.79138	0.311975	0.108355	2.87919	0.00398699
				4.75715	0.311692	0.108386	2.87575	0.00403068
				2.89103	0.305959	0.106481	2.87336	0.00406135
				2.62732	0.374407	0.130394	2.87134	0.00408732
Nannocystaceae	Nannocystis	exedens	1491	6.72406	0.346582	0.120835	2.86823	0.00412774
Chitinophagaceae	94otu23943	97otu95579	828	6.425	0.315701	0.110517	2.85658	0.00428232
91otu9327	94otu17985	97otu31977	1675	0.822268	-0.35067	0.122821	-2.85514	0.00430183
				1.8662	-0.23591	0.0828034	-2.84904	0.00438517
91otu4616	94otu21649	97otu23767	579	7.55413	-0.248758	0.0873631	-2.8474	0.00440777
				0.781491	-0.355442	0.124877	-2.84634	0.00442256
91otu14118	94otu27622	97otu30419	921	11.5946	0.260342	0.0917853	2.83642	0.00456224
Lachnospiraceae	Dorea	97otu52474	41496	0.782267	-0.348859	0.123202	-2.83159	0.00463168
				2.8337	-0.279822	0.0989047	-2.82921	0.00466626
91otu7411	94otu25025	unclassified	969	7.86958	0.318339	0.112798	2.82222	0.00476932
Chitinophagaceae	94otu31481	97otu36027	602	30.1106	-0.183243	0.0649875	-2.81966	0.0048075
				6.79873	0.308243	0.110074	2.80031	0.00510529
Ellin517	94otu20500	unclassified	429	6.81308	0.315608	0.112811	2.79766	0.00514743
				4.15681	-0.248042	0.0887235	-2.79567	0.00517919
91otu7607	94otu36762	unclassified	766	60.9825	-0.220137	0.0788962	-2.79022	0.0052673
				1.68854	-0.247301	0.0888368	-2.78377	0.00537314
91otu18958	94otu40014	97otu90000	2281	8.47198	-0.165492	0.059477	-2.78245	0.00539499
				3.34819	-0.256863	0.0925191	-2.77633	0.00549766
Bradyrhizobiaceae	Bradyrhizobium	97otu34922	367	22.279	0.314517	0.113573	2.76929	0.00561784
Cytophagaceae	Pontibacter	97otu75711	30943	3.66447	-0.19235	0.0695465	-2.76578	0.00567862
Pirellulaceae	94otu20491	97otu51148	331	21.1746	0.315433	0.114362	2.75821	0.0058119
A4b	unclassified	unclassified	204	13.453	-0.180068	0.0652915	-2.7579	0.00581732
91otu15204	94otu30007	97otu33110	1854	2.65288	0.302936	0.109848	2.75777	0.00581976
				4.85113	0.306177	0.111274	2.75156	0.0059313
unclassified	unclassified	unclassified	595	4.18541	0.348392	0.127508	2.73231	0.0062892
				9.01129	0.210591	0.0774556	2.71886	0.00655068
Moraxellaceae	Acinetobacter	guillouiae	66	1.13316	0.341666	0.125693	2.71825	0.00656277
Chitinophagaceae	94otu9719	97otu9030	400	17.0165	0.251671	0.0926789	2.71551	0.00661732
				3.03333	-0.192798	0.0712172	-2.70718	0.00678577
				2.16168	0.298493	0.110297	2.70627	0.00680429
91otu2017	94otu4024	97otu88337	1063	11.8015	0.221045	0.0816964	2.70569	0.00681629
91otu17682	94otu43055	97otu95143	992	3.22391	0.303488	0.112235	2.70404	0.00685023
Sinobacteraceae	94otu26886	unclassified	2240	1.97882	0.300457	0.111149	2.7032	0.00686747
				1.35271	0.302743	0.112006	2.70291	0.00687358
Erythrobacteraceae	94otu20309	97otu98038	11142	2.73579	0.299703	0.11095	2.70124	0.00690819
				4.45075	0.337928	0.125388	2.69507	0.00703745
unclassified	unclassified	unclassified	37	3.22631	0.321485	0.119331	2.69407	0.00705846
				6.65232	0.304609	0.113323	2.68796	0.007189
				1.70145	0.297734	0.110793	2.68729	0.0072034
Acetobacteraceae	94otu10510	97otu12099	37664	3.47405	0.351268	0.131359	2.6741	0.00749311
				0.638131	-0.294545	0.110487	-2.66588	0.00767872
91otu4684	94otu28596	97otu31503	514	19.7122	-0.170113	0.0638687	-2.66348	0.0077337
Pirellulaceae	Pirellula	97otu55909	662	4.74338	0.31932	0.120231	2.6559	0.00790976
				2.23589	0.261234	0.0985089	2.65189	0.00800431
				2.73708	0.301038	0.114012	2.64041	0.00828047
				2.45424	-0.204026	0.0774082	-2.63571	0.00839602
Chitinophagaceae	94otu18771	unclassified	417	14.7521	-0.216086	0.0820495	-2.63361	0.00844825
91otu10174	94otu30901	97otu72942	871	12.1322	0.301917	0.114656	2.63324	0.00845734
unclassified	unclassified	unclassified	2390	0.609608	-0.332072	0.126157	-2.63221	0.00848303
91otu594	94otu1235	unclassified	613	3.21024	0.295985	0.112468	2.63173	0.00849523
				0.58507	-0.351026	0.133554	-2.62834	0.00858032
				2.67971	0.308276	0.117505	2.62353	0.00870248
Micrococcaceae	94otu9041	unclassified	91	18.7825	-0.223454	0.0852713	-2.6205	0.00878007
Methylocystaceae	94otu19476	97otu16488	829	5.2282	0.297005	0.113423	2.61857	0.00882998
Bacteroidaceae	Bacteroides	fragilis	928	14.3503	-0.250927	0.0958442	-2.61807	0.00884281
Flammeovirgaceae	94otu30213	97otu84013	588	3.58116	0.295557	0.113013	2.61524	0.00891644
91otu4616	94otu21951	97otu32765	2597	4.37611	0.300677	0.114973	2.6152	0.00891762
				14.476	-0.219581	0.0839704	-2.61498	0.00892327
				1.33059	0.326829	0.125028	2.61405	0.0089476
Veillonellaceae	Megasphaera	97otu3390	3002	13.3395	-0.206129	0.0788695	-2.61355	0.00896069
Aurantimonadaceae	unclassified	unclassified	1007	5.77679	0.297145	0.113855	2.60985	0.00905825
				6.05389	0.280539	0.107512	2.60939	0.0090705
				0.442629	-0.317265	0.121824	-2.6043	0.00920616
				1.69981	0.306958	0.117867	2.60427	0.00920693
91otu7361	94otu10428	unclassified	1455	2.4946	0.292778	0.112542	2.6015	0.0092816
				1.05073	-0.321911	0.123773	-2.60082	0.00930006
Chitinophagaceae	94otu22147	unclassified	477	9.06314	-0.210901	0.0811069	-2.60029	0.00931454
Rhabdochlamydiaceae	CandidatusRhabdochlamydia	unclassified	2994	4.64296	0.332751	0.128074	2.59811	0.00937386
91otu2260	94otu4611	97otu5350	674	1.59961	0.303208	0.116768	2.59668	0.00941304
Rhodobacteraceae	94otu31711	unclassified	1553	3.22941	0.293123	0.11294	2.59539	0.00944827
				1.06424	0.315293	0.121877	2.58698	0.00968204
S47	94otu35571	unclassified	1694	3.82624	0.291783	0.112957	2.58313	0.00979081
91otu5503	94otu32442	97otu35952	1087	4.49074	0.288112	0.111685	2.5797	0.00988871
				8.00543	0.275017	0.10667	2.57821	0.00993127
91otu412	94otu34630	unclassified	148	15.5067	-0.166599	0.0646358	-2.5775	0.00995166
				101.329	0.323095	0.125535	2.57374	0.0100605
A4b	94otu14923	97otu16590	79	38.8024	-0.212388	0.0825994	-2.5713	0.0101318
				1.94602	0.30285	0.117806	2.57074	0.0101481
91otu4743	94otu23644	unclassified	284	4.40321	0.265513	0.103461	2.56631	0.0102788
				5.27955	0.297111	0.116053	2.56013	0.0104632
Xenococcaceae	94otu13880	97otu73849	237	6.05761	0.289976	0.113593	2.55276	0.0106872
91otu4338	94otu9668	97otu16569	11994	3.97743	0.299663	0.117411	2.55225	0.0107029
Verrucomicrobiaceae	94otu19774	97otu28538	2864	1.52944	0.278412	0.109157	2.55055	0.0107553
Erythrobacteraceae	94otu9082	97otu2942	395	2.36838	0.258646	0.101552	2.54692	0.0108679
				1.0238	-0.270765	0.106358	-2.5458	0.0109029
[Pelagicoccaceae]	Pelagicoccus	97otu32654	754	2.53518	0.308087	0.12106	2.54491	0.0109306
Hyphomicrobiaceae	Hyphomicrobium	97otu1010	224	26.3581	0.296435	0.116628	2.54172	0.0110309
				2.57924	-0.206421	0.081241	-2.54085	0.0110583
Xanthomonadaceae	Pseudoxanthomonas	mexicana	99	24.8278	-0.213281	0.0840407	-2.53783	0.0111541
91otu9327	94otu17985	unclassified	1304	5.11976	0.285962	0.112852	2.53396	0.0112783
				4.1811	0.264152	0.104256	2.53367	0.0112873
91otu14947	unclassified	unclassified	8509	1.56617	0.311318	0.122936	2.53235	0.01133
Gemmataceae	94otu30912	97otu85995	1605	2.33385	-0.214062	0.0846337	-2.52928	0.0114298
91otu4684	94otu16794	97otu7268	990	2.80091	0.24198	0.0956953	2.52865	0.0114502
unclassified	unclassified	unclassified	4827	2.06509	0.282406	0.11184	2.52509	0.011567
				2.36076	0.29005	0.115273	2.51621	0.0118625
				1.17981	0.31231	0.124154	2.51551	0.0118861
				3.55235	-0.194952	0.0775052	-2.51533	0.011892
Alteromonadaceae	unclassified	unclassified	3372	2.44021	-0.229896	0.0914045	-2.51514	0.0118984
unclassified	unclassified	unclassified	1937	3.22638	0.28348	0.11294	2.51001	0.0120726
Pirellulaceae	94otu33721	97otu84772	887	4.38876	0.317749	0.12687	2.50452	0.0122619
Gaiellaceae	unclassified	unclassified	250	5.25306	0.289524	0.115807	2.50006	0.0124172
				1.79965	0.309397	0.123805	2.49907	0.0124521
Chitinophagaceae	94otu9282	97otu1118	394	4.23313	0.280672	0.112355	2.49809	0.0124866
91otu5502	94otu16978	97otu96319	2772	2.84458	0.28604	0.114566	2.49673	0.0125343
mb2424	94otu9795	unclassified	525	101.059	0.182626	0.0731762	2.4957	0.0125707
unclassified	unclassified	unclassified	2258	8.90272	0.271714	0.109029	2.49213	0.012698
Sphingomonadaceae	Sphingomonas	97otu84915	1389	4.09018	0.28296	0.113615	2.49052	0.0127557
RB40	94otu13837	unclassified	10837	1.69941	-0.318182	0.127835	-2.48901	0.01281
[Chthoniobacteraceae]	OR-59	unclassified	9586	1.99293	0.328306	0.132106	2.48516	0.0129491
91otu6507	94otu14158	97otu45646	12175	1.604	0.282571	0.11386	2.48175	0.0130739
				2.09505	-0.225984	0.0911065	-2.48044	0.0131221
Bacillaceae	Virgibacillus	picturae	1812	2.07361	0.292709	0.118066	2.4792	0.0131679
				1.13637	0.325652	0.13145	2.47738	0.0132349
91otu5013	94otu2328	97otu29144	3361	2.69861	-0.240683	0.0972288	-2.47543	0.0133077
				1.59469	0.276137	0.111787	2.4702	0.0135037
Aurantimonadaceae	94otu15897	unclassified	38463	34.4936	-0.136112	0.0552859	-2.46196	0.013818
Nocardioidaceae	94otu10516	97otu12107	3138	2.32858	0.278321	0.113077	2.46134	0.0138418
91otu6782	94otu13606	97otu15274	1270	3.90821	0.280724	0.114329	2.4554	0.0140727
Ellin6075	unclassified	unclassified	131	8.77541	0.200756	0.0817784	2.45488	0.0140931
Pirellulaceae	94otu9047	97otu10677	977	4.48492	0.23194	0.0945134	2.45405	0.0141257
				1.11699	-0.262897	0.107598	-2.44332	0.0145528
				7.81755	0.28548	0.11688	2.4425	0.014586
Phycisphaeraceae	94otu41516	97otu42131	3754	6.31015	0.311777	0.127774	2.44006	0.0146848
Sphingomonadaceae	Sphingomonas	97otu15062	13284	0.992448	-0.288528	0.118247	-2.44004	0.0146855
				1.56245	-0.216346	0.0888233	-2.43569	0.0148634
Isosphaeraceae	94otu17784	97otu19623	2082	4.24726	-0.17078	0.0702278	-2.4318	0.015024
Acidobacteriaceae	94otu877	unclassified	3519	2.57345	-0.293115	0.120984	-2.42275	0.0154035
A4b	94otu13509	97otu22680	1030	7.10025	0.283363	0.116968	2.42257	0.015411
unclassified	unclassified	unclassified	339	1.86831	0.27677	0.114315	2.42111	0.0154732
A4b	94otu25961	97otu76654	2808	3.30435	-0.210842	0.0871653	-2.41888	0.0155685
				1.7337	-0.281123	0.116259	-2.41808	0.0156028
91otu18062	unclassified	unclassified	889	1.00873	0.316445	0.130966	2.41624	0.0156816
Rhodospirillaceae	94otu11569	97otu63420	242	24.3278	-0.199193	0.0825078	-2.41423	0.0157686
91otu2431	94otu5022	97otu57330	1679	3.84161	0.286452	0.118756	2.41209	0.0158612
Verrucomicrobiaceae	94otu12423	unclassified	125	4.62725	0.213432	0.0886375	2.40792	0.0160436
				2.2481	0.275901	0.114699	2.40543	0.0161534
91otu1763	94otu3483	97otu84230	1329	4.902	-0.174531	0.0726349	-2.40285	0.016268
91otu9779	94otu16159	97otu69735	2711	1.38833	-0.260772	0.10856	-2.40211	0.0163008
91otu7675	94otu23113	97otu25329	445	14.4297	-0.149759	0.06254	-2.39461	0.0166378
Phyllobacteriaceae	Mesorhizobium	97otu98426	1398	4.2079	0.260319	0.108714	2.39453	0.0166416
				3.22388	0.316474	0.1325	2.38848	0.0169183
[Fimbriimonadaceae]	Fimbriimonas	97otu30444	2498	3.93151	-0.181249	0.0758877	-2.38838	0.0169228
Flavobacteriaceae	Flavobacterium	97otu79878	3013	2.25097	0.27213	0.113952	2.38811	0.0169353
Saprospiraceae	94otu30567	97otu81335	1820	2.14257	0.271553	0.11393	2.3835	0.0171488
Sphingomonadaceae	Sphingomonas	unclassified	179	50.242	-0.106594	0.044725	-2.38332	0.0171573
				3.22651	0.316063	0.132688	2.382	0.0172189
91otu4241	unclassified	unclassified	14906	1.98663	-0.240817	0.101138	-2.38106	0.0172628
Nocardiaceae	Rhodococcus	fascians	436	1.31963	0.281736	0.118428	2.37897	0.0173611
Solibacteraceae	CandidatusSolibacter	unclassified	1143	9.68135	0.279498	0.117629	2.3761	0.0174969
Planctomycetaceae	Planctomyces	97otu61573	958	7.41228	0.216957	0.0914805	2.37163	0.01771
A4b	94otu24721	97otu27114	872	6.11143	-0.195978	0.0828109	-2.36657	0.0179539
[Chromatiaceae]	94otu9938	97otu98429	44427	0.645556	-0.319253	0.135053	-2.36391	0.0180832
Flavobacteriaceae	Flavobacterium	97otu2979	43	38.3046	0.148877	0.0630228	2.36228	0.0181629
Nocardioidaceae	Kribbella	97otu11018	867	9.84224	-0.175061	0.0741093	-2.3622	0.0181669
Micromonosporaceae	unclassified	unclassified	1108	0.917931	-0.302258	0.128274	-2.35635	0.0184553
				1.67635	-0.22976	0.0975262	-2.35588	0.0184789
				5.96278	0.274362	0.116516	2.35472	0.0185364
Coriobacteriaceae	94otu3704	97otu88734	4626	1.87629	-0.226793	0.0963895	-2.35288	0.0186287
91otu12773	unclassified	unclassified	5394	1.90892	0.267984	0.113979	2.35118	0.0187141
				0.637362	-0.309384	0.131696	-2.34924	0.0188119
Cytophagaceae	Adhaeribacter	97otu11598	686	1.31276	0.297415	0.126603	2.34919	0.0188143
Chitinophagaceae	Segetibacter	97otu13852	2732	2.87631	-0.20667	0.088137	-2.34487	0.0190337
				1.6009	-0.219016	0.0935101	-2.34217	0.0191722
				1.55147	0.287248	0.122843	2.33834	0.0193698
				3.06616	-0.218246	0.0933935	-2.33684	0.0194473
				5.26841	0.296935	0.127093	2.33635	0.0194728
91otu3124	94otu41230	97otu82947	8436	0.581379	-0.316648	0.135553	-2.33597	0.0194928
Nocardioidaceae	94otu15700	97otu5029	4292	7.18868	-0.176133	0.0754481	-2.33449	0.01957
Hyphomicrobiaceae	Rhodoplanes	97otu11418	638	14.5829	0.198881	0.0852138	2.3339	0.0196009
91otu5534	94otu11680	97otu63509	5023	0.757288	-0.30479	0.13073	-2.33145	0.0197297
91otu18910	94otu7287	97otu39600	1122	2.61935	0.26314	0.113032	2.32802	0.019911
				280.006	0.283505	0.121812	2.3274	0.0199441
				1.43089	0.276538	0.118826	2.32726	0.0199513
				0.644929	-0.315311	0.13549	-2.32719	0.0199553
				1.95066	-0.280095	0.120429	-2.3258	0.020029
Chitinophagaceae	94otu30760	97otu95347	6695	0.760741	-0.316423	0.13612	-2.32458	0.0200943
Cyclobacteriaceae	94otu7056	97otu59647	347	12.7783	0.255101	0.109799	2.32335	0.0201605
Hyphomonadaceae	94otu9590	97otu42984	1966	3.54204	0.270611	0.116567	2.32149	0.0202602
Rhodospirillaceae	94otu37485	97otu12000	1238	4.5748	0.271265	0.116886	2.32077	0.0202992
				0.592721	-0.275064	0.118553	-2.32019	0.0203308
				3.38996	0.269987	0.116426	2.31896	0.0203975
				3.20898	-0.261687	0.11288	-2.31828	0.0204343
				130.875	0.172973	0.0746357	2.31756	0.0204732
				4.66033	-0.187716	0.0810042	-2.31736	0.0204839
				6.62567	0.283259	0.122294	2.31622	0.0205462
Caulobacteraceae	Phenylobacterium	97otu70099	899	9.22745	0.27333	0.118069	2.31501	0.0206126
				1.13056	-0.251517	0.108764	-2.3125	0.02075
Hahellaceae	Hahella	97otu62248	1521	3.99827	0.231087	0.0999493	2.31204	0.0207752
Clostridiaceae	Clostridium	97otu74434	2004	9.35288	0.273627	0.118373	2.31156	0.0208018
91otu9768	94otu18817	unclassified	711	5.3627	0.266517	0.11533	2.31091	0.0208379
Rhodospirillaceae	94otu4292	97otu4944	1657	3.28058	0.268099	0.116162	2.30797	0.0210006
91otu5552	94otu30366	97otu88256	167	4.15508	-0.18238	0.079042	-2.30738	0.0210339
				4.53522	0.269202	0.116772	2.30536	0.0211463
				5.08815	-0.178936	0.0776788	-2.30354	0.0212487
91otu2891	94otu37772	97otu58708	3483	3.3538	0.268948	0.116926	2.30015	0.0214396
Haliangiaceae	94otu3876	97otu67558	5811	0.90991	-0.273735	0.119094	-2.29847	0.021535
Legionellaceae	unclassified	unclassified	1776	2.77763	0.267034	0.116179	2.29847	0.0215353
Rhodospirillaceae	Magnetospirillum	97otu8709	2601	7.44782	0.270693	0.11801	2.29382	0.021801
91otu449	unclassified	unclassified	2659	5.11326	0.267016	0.116525	2.29149	0.021935
unclassified	unclassified	unclassified	4225	3.2676	0.266454	0.116298	2.29113	0.0219561
				8.90444	0.271643	0.118641	2.28962	0.0220432
91otu1809	unclassified	unclassified	2686	2.95417	0.266725	0.116749	2.2846	0.0223366
				3.39348	0.266147	0.116508	2.28437	0.0223501
91otu4641	94otu1059	unclassified	1163	3.06542	0.265854	0.116438	2.28322	0.0224172
91otu16244	94otu32280	97otu35758	767	1.32995	0.289794	0.127156	2.27905	0.0226644
				4.84334	0.267509	0.117438	2.27787	0.0227344
				0.629167	-0.300244	0.131924	-2.2759	0.0228523
Rhodospirillaceae	94otu19197	97otu60036	422	4.03114	0.262244	0.115345	2.27356	0.0229923
Euzebyaceae	Euzebya	97otu21482	1190	4.49968	0.267909	0.118001	2.27038	0.0231843
Coxiellaceae	94otu41927	97otu68722	5019	1.3597	-0.234438	0.103324	-2.26897	0.0232703
Sinobacteraceae	94otu24564	97otu26934	5025	3.99059	-0.209674	0.0924785	-2.26727	0.0233735
Chitinophagaceae	94otu24657	97otu27033	1740	1.2259	0.277651	0.122463	2.26723	0.0233761
Acetobacteraceae	94otu45082	97otu5546	1552	1.25474	0.301064	0.132792	2.26719	0.0233788
				9.15261	-0.216285	0.0955514	-2.26355	0.0236021
				6.50704	0.267163	0.1181	2.26217	0.023687
Paenibacillaceae	Cohnella	97otu5184	17576	0.56783	-0.298916	0.132196	-2.26116	0.0237491
Koribacteraceae	94otu20327	97otu42591	4396	1.81702	-0.198337	0.0878565	-2.25751	0.023976
Gemmataceae	94otu30633	97otu81410	5363	0.783308	-0.271163	0.120247	-2.25506	0.0241298
				1.38053	-0.234468	0.104071	-2.25297	0.0242612
				3.14802	0.263651	0.117051	2.25246	0.0242934
91otu17964	94otu36228	97otu40300	3487	1.27287	0.260305	0.115606	2.25165	0.0243442
91otu8568	94otu19731	unclassified	1710	3.09456	0.30475	0.135362	2.25136	0.0243627
				1.99823	0.25701	0.114295	2.24866	0.0245343
EB1017	94otu908	unclassified	3386	4.49823	0.266261	0.118576	2.2455	0.0247363
91otu10399	94otu20004	97otu70835	1619	4.22988	0.262056	0.116723	2.24511	0.0247613
				3.99228	0.261859	0.11664	2.24502	0.0247669
Chitinophagaceae	94otu15059	97otu23006	2397	1.09326	-0.276354	0.123169	-2.2437	0.0248516
				4.00913	0.261743	0.116745	2.24201	0.0249609
91otu1099	94otu12069	97otu20343	3145	3.95193	0.26296	0.117302	2.24173	0.0249786
Sphingomonadaceae	94otu12081	97otu25762	1716	0.553334	-0.302957	0.135197	-2.24086	0.0250348
Pseudanabaenaceae	94otu11327	unclassified	2499	2.49097	0.261496	0.116784	2.23914	0.0251469
				1.32118	0.258281	0.115437	2.23742	0.0252589
Verrucomicrobiaceae	94otu39494	unclassified	2262	3.04254	0.262169	0.117225	2.23645	0.0253221
				2.53862	0.261542	0.117047	2.2345	0.0254501
Acidobacteriaceae	94otu9396	unclassified	2061	2.49618	-0.203638	0.0912742	-2.23106	0.0256771
				0.439977	-0.288928	0.129524	-2.2307	0.025701
Acetobacteraceae	unclassified	unclassified	1378	3.31281	0.259625	0.116462	2.22927	0.0257963
				109.904	-0.220931	0.0991809	-2.22756	0.0259102
Sinobacteraceae	94otu21780	unclassified	3125	3.64018	0.240477	0.107967	2.22733	0.0259253
				0.88283	-0.274973	0.12358	-2.22506	0.0260772
Flavobacteriaceae	94otu26208	97otu28779	2059	2.74411	0.259351	0.116562	2.22501	0.0260808
				1.00871	0.271376	0.122019	2.22404	0.0261457
Rhodospirillaceae	94otu28569	97otu31469	2607	1.52992	0.255348	0.114836	2.2236	0.0261753
				1.4564	0.291974	0.131386	2.22226	0.0262659
Caldilineaceae	94otu3020	97otu55275	1517	2.18563	0.258262	0.116402	2.21871	0.0265065
91otu9538	94otu18411	97otu20294	774	10.9252	0.258377	0.116468	2.21844	0.0265247
Pirellulaceae	A17	unclassified	9233	4.05595	0.25805	0.116345	2.21797	0.0265572
unclassified	unclassified	unclassified	2326	2.29673	0.254972	0.114962	2.21788	0.0265627
Caldilineaceae	94otu45393	97otu98071	1868	0.925878	-0.233047	0.105121	-2.21694	0.0266274
91otu15305	94otu30209	unclassified	4234	2.56324	0.258563	0.116668	2.21623	0.0266758
91otu4955	94otu16406	97otu26552	1368	3.5936	0.25892	0.116859	2.21567	0.0267141
Gemmataceae	Gemmata	97otu66534	1939	5.46737	-0.185552	0.0838502	-2.2129	0.0269045
[Paraprevotellaceae]	[Prevotella]	97otu19469	5823	1.10201	0.269502	0.121843	2.21188	0.0269749
				1.22632	0.296082	0.133871	2.21169	0.0269881
Flammeovirgaceae	94otu5656	97otu8429	2618	2.6236	0.232909	0.105374	2.21032	0.0270831
Erythrobacteraceae	unclassified	unclassified	696	2.96723	0.28676	0.129761	2.20992	0.0271109
Cryomorphaceae	Owenweeksia	97otu8278	1903	1.19529	0.25949	0.117482	2.20876	0.0271913
				0.808748	-0.253869	0.114993	-2.20768	0.0272663
				3.17073	0.257388	0.116597	2.20751	0.0272788
				0.482686	-0.300216	0.136059	-2.20652	0.0273476
				1.20675	0.292362	0.132618	2.20454	0.0274865
				0.407163	-0.264761	0.120158	-2.20343	0.0275645
unclassified	unclassified	unclassified	1803	1.23613	0.284041	0.129047	2.20107	0.0277314
Verrucomicrobiaceae	94otu12423	97otu51519	1967	1.03928	0.260938	0.118604	2.20008	0.0278011
				1.5562	0.29416	0.133741	2.19947	0.0278443
				0.464956	-0.281456	0.127983	-2.19917	0.0278658
				0.452528	-0.282821	0.12863	-2.19872	0.027898
				6.29068	-0.180339	0.082022	-2.19867	0.0279014
				0.85309	0.288451	0.131228	2.19809	0.0279428
Rhodobacteraceae	Rubellimicrobium	97otu41659	2572	1.99871	-0.252038	0.114663	-2.19807	0.0279439
				22.9573	0.207002	0.094203	2.1974	0.0279919
C111	94otu912	unclassified	634	1.45795	0.255345	0.116222	2.19705	0.0280168
Cytophagaceae	94otu36510	97otu30332	4376	2.34051	0.283831	0.129324	2.19473	0.0281831
				1.64033	0.287245	0.130945	2.19363	0.028262
91otu3516	94otu7868	97otu60536	3158	0.96418	0.257693	0.117504	2.19305	0.0283037
Planctomycetaceae	Planctomyces	97otu26717	898	2.30333	0.257333	0.117401	2.19191	0.0283862
Pirellulaceae	94otu39468	97otu44048	1678	2.77148	0.255794	0.116812	2.18979	0.0285394
91otu11300	94otu39613	97otu44231	3131	3.20571	0.25752	0.117673	2.18843	0.0286383
				1.84963	0.251866	0.115123	2.1878	0.028684
unclassified	unclassified	unclassified	2436	2.10085	0.255532	0.116814	2.18751	0.0287053
				10.571	-0.181895	0.0831578	-2.18734	0.0287175
				2.59569	0.256686	0.117415	2.18615	0.0288045
91otu4641	unclassified	unclassified	1772	5.13779	0.245597	0.112357	2.18585	0.0288263
				1.45433	0.262219	0.120075	2.18379	0.0289775
unclassified	unclassified	unclassified	1507	5.89841	0.192043	0.0879587	2.18333	0.0290113
				2.10626	0.255032	0.116922	2.18122	0.0291674
Ellin6075	94otu27108	97otu7423	1456	14.7394	0.23961	0.110126	2.17578	0.0295715
unclassified	unclassified	unclassified	1786	1.25102	0.258489	0.11881	2.17565	0.0295812
				4.6049	-0.161098	0.0740527	-2.17545	0.0295967
				0.459776	-0.29609	0.136142	-2.17486	0.0296408
91otu11887	94otu22872	unclassified	1992	0.604494	-0.282691	0.130183	-2.17149	0.0298943
Acetobacteraceae	94otu12444	unclassified	3197	2.36727	0.253825	0.116897	2.17135	0.0299046
Cryomorphaceae	94otu20330	97otu71151	232	73.0386	-0.151516	0.0697912	-2.17099	0.0299317
Pirellulaceae	94otu27116	97otu72299	632	31.2631	-0.181199	0.0835881	-2.16776	0.030177
				613.709	0.26758	0.123464	2.16727	0.0302145
Planctomycetaceae	Planctomyces	97otu57444	452	25.9933	0.170167	0.0786258	2.16426	0.0304441
Sinobacteraceae	94otu21780	97otu13826	13075	6.98764	-0.181556	0.0839074	-2.16377	0.0304822
				0.94947	-0.210521	0.0973088	-2.16344	0.0305077
91otu5013	94otu10969	97otu92335	4496	1.76067	-0.209905	0.0973036	-2.15721	0.0309891
Ellin517	94otu41023	unclassified	169	5.43266	0.201989	0.0936482	2.15689	0.0310144
				2.35959	0.251631	0.116701	2.15621	0.0310671
				0.862107	-0.263179	0.122179	-2.15404	0.0312367
91otu4351	94otu19145	97otu96517	2165	3.31158	0.251805	0.116987	2.15242	0.031364
Armatimonadaceae	94otu36861	97otu41012	4458	2.77408	0.252752	0.117447	2.15206	0.031393
91otu15634	94otu45086	97otu62059	2228	2.66538	0.251528	0.116916	2.15135	0.0314487
91otu18673	94otu37934	unclassified	1672	1.30802	0.252766	0.117505	2.1511	0.0314686
91otu9196	94otu4548	97otu31598	359	6.62427	-0.131813	0.0613117	-2.14988	0.0315644
91otu4665	94otu43049	unclassified	2394	2.53726	0.252377	0.117398	2.14975	0.0315747
				4.27833	0.166404	0.0774223	2.1493	0.0316109
Syntrophobacteraceae	94otu12635	97otu14275	1986	3.07149	0.25195	0.117261	2.14862	0.0316647
Hyphomicrobiaceae	Pedomicrobium	australicum	3098	3.02959	0.251315	0.11714	2.14542	0.0319194
91otu153	94otu310	97otu52790	5760	1.2112	0.247817	0.115679	2.14229	0.0321705
Chlamydomonadaceae	unclassified	unclassified	3	10.93	0.15267	0.0713114	2.1409	0.0322822
				2.03126	0.25184	0.117747	2.13882	0.0324502
[Fimbriimonadaceae]	Fimbriimonas	97otu506	2705	2.62644	0.250759	0.11729	2.13794	0.0325214
AK1AB1_02E	94otu26055	97otu23360	901	12.1581	0.230429	0.107785	2.13785	0.0325286
91otu10648	94otu20503	97otu71317	5249	1.66612	0.249906	0.11695	2.13686	0.0326097
5B-12	94otu34157	unclassified	2804	2.95932	0.249263	0.116712	2.13572	0.0327025
unclassified	unclassified	unclassified	1384	3.50238	0.244771	0.114683	2.13432	0.0328163
Verrucomicrobiaceae	unclassified	unclassified	69	626.894	0.169905	0.0796124	2.13415	0.0328303
				1.61388	0.281792	0.132073	2.1336	0.0328754
Polyangiaceae	Chondromyces	97otu4353	571	22.8859	0.154853	0.0725924	2.13318	0.03291
[Fimbriimonadaceae]	Fimbriimonas	97otu27051	1730	2.70229	-0.192019	0.0900931	-2.13134	0.0330608
Sinobacteraceae	94otu18386	97otu20267	1048	1.43133	0.252277	0.11844	2.12999	0.0331723
				0.991017	0.283203	0.133072	2.1282	0.0333206
unclassified	unclassified	unclassified	816	2.85352	0.252917	0.118886	2.12739	0.0333878
Cytophagaceae	Rhodocytophaga	97otu65926	474	0.672878	0.281941	0.132659	2.12531	0.033561
91otu5796	unclassified	unclassified	2352	1.99548	-0.161121	0.0758413	-2.12445	0.0336323
				147.561	-0.160882	0.0757617	-2.12352	0.03371
91otu11261	94otu27941	97otu23770	2189	2.48925	0.249771	0.117632	2.12332	0.0337271
Rhodospirillaceae	94otu9509	97otu71641	787	11.814	0.222695	0.10491	2.12273	0.0337764
RB40	94otu43957	97otu65105	2049	2.17974	0.24833	0.117011	2.12228	0.033814
Flavobacteriaceae	94otu18976	97otu20883	1590	2.63915	0.248913	0.117367	2.12081	0.0339381
				1.6956	-0.234994	0.110804	-2.1208	0.0339388
Cytophagaceae	94otu16596	97otu18318	877	1.97477	0.249352	0.117622	2.11994	0.034011
				0.946347	0.263358	0.124241	2.11975	0.0340275
				4.09591	-0.167611	0.0790912	-2.11921	0.0340726
91otu5189	94otu1491	97otu24615	1321	2.41697	0.249791	0.117872	2.11916	0.0340765
				20.9144	0.185499	0.0875424	2.11897	0.0340933
				1.79921	0.249475	0.117796	2.11785	0.0341878
				1.16919	-0.206879	0.0977562	-2.11628	0.0343212
Gemmatimonadaceae	Gemmatimonas	97otu11339	538	7.39682	0.253687	0.119895	2.11591	0.0343522
91otu5013	unclassified	unclassified	1758	3.87075	0.206646	0.0976908	2.11531	0.0344039
Sinobacteraceae	94otu11143	97otu24049	1681	0.790915	-0.254428	0.120337	-2.11431	0.0344892
unclassified	unclassified	unclassified	1039	1.82542	0.247067	0.116947	2.11264	0.0346312
Planococcaceae	Planomicrobium	unclassified	84365	1.28446	0.254428	0.12045	2.11231	0.03466
91otu1094	94otu20711	97otu79893	1430	1.47484	0.28244	0.133824	2.11053	0.0348128
				2.2595	-0.215966	0.102389	-2.10927	0.0349213
Sphingomonadaceae	94otu9979	97otu35981	80360	1.08494	0.25865	0.122701	2.10797	0.0350332
Paenibacillaceae	unclassified	unclassified	15985	2.79759	0.247324	0.117369	2.10724	0.0350971
Xanthobacteraceae	Labrys	unclassified	78710	3.40646	-0.210832	0.100127	-2.10566	0.0352339
91otu21425	94otu44591	97otu50467	3132	2.32003	0.249327	0.118469	2.10457	0.0353287
				0.806745	0.267089	0.126988	2.10327	0.0354426
				0.631772	-0.255075	0.121277	-2.10324	0.0354446
Pseudonocardiaceae	94otu12685	97otu11668	78033	1.38262	0.224442	0.106924	2.09907	0.0358103
Cryomorphaceae	unclassified	unclassified	6349	1.56303	0.264436	0.126063	2.09765	0.0359361
91otu6057	94otu26380	97otu28993	2067	2.3457	0.247462	0.117987	2.09737	0.0359609
				0.687296	-0.286594	0.136653	-2.09724	0.0359724
				2.03604	-0.20277	0.0966864	-2.09719	0.0359768
Lachnospiraceae	Blautia	producta	3267	1.84422	0.245645	0.11716	2.09666	0.0360239
91otu17682	94otu35561	unclassified	1166	2.2418	0.246747	0.11769	2.09658	0.0360305
91otu4338	94otu20527	unclassified	7361	0.461112	-0.28333	0.135179	-2.09596	0.0360853
				0.461112	-0.28333	0.135179	-2.09596	0.0360853
PAUC26f	94otu8235	97otu10001	1145	2.22032	0.249308	0.119037	2.09438	0.0362265
91otu8015	94otu42850	97otu94922	2066	4.02727	0.253951	0.121262	2.09424	0.0362388
Micromonosporaceae	Catellatospora	97otu65928	16321	3.04679	0.215353	0.102856	2.09373	0.0362842
				1.91867	-0.185049	0.0883965	-2.0934	0.0363133
91otu7409	94otu14650	unclassified	1432	2.85588	0.248406	0.118669	2.09326	0.0363264
Promicromonosporaceae	Xylanimicrobium	pachnodae	58459	2.24662	0.245006	0.117102	2.09225	0.0364162
				0.946622	0.272743	0.13039	2.09176	0.0364603
91otu557	unclassified	unclassified	1366	5.20715	0.238459	0.114022	2.09135	0.0364971
Erysipelotrichaceae	Catenibacterium	97otu5040	327	11.2757	0.195788	0.093669	2.09022	0.0365983
				4.12312	0.26675	0.127657	2.08958	0.0366553
PRR-10	94otu8910	unclassified	2099	2.98797	0.247967	0.11867	2.08956	0.0366576
				1.81582	0.245679	0.117578	2.0895	0.0366628
				1.94813	0.277068	0.132613	2.0893	0.0366806
Ruminococcaceae	Oscillospira	97otu17549	7469	1.91819	0.247309	0.118513	2.08677	0.0369088
unclassified	unclassified	unclassified	2811	1.05607	0.280887	0.134624	2.08646	0.0369373
91otu19328	unclassified	unclassified	12481	1.42009	0.269036	0.129078	2.08429	0.0371342
91otu1434	94otu2806	97otu42108	405	4.91158	-0.147448	0.0707498	-2.08408	0.0371528
				0.773317	-0.223697	0.107343	-2.08395	0.0371646
				11.9004	-0.189333	0.0909702	-2.08126	0.0374097
91otu4862	94otu16439	97otu62022	643	10.8692	-0.179716	0.0863765	-2.08061	0.0374699
91otu8745	94otu16977	97otu8561	850	4.12731	0.232824	0.112104	2.07686	0.037814
				14.0282	0.148537	0.071544	2.07616	0.0378791
				1.46312	0.244017	0.117548	2.07589	0.0379041
Comamonadaceae	unclassified	unclassified	34	37.0739	0.143335	0.0691422	2.07305	0.0381678
91otu5503	94otu11633	97otu53063	2599	1.84808	-0.192888	0.0931767	-2.07013	0.0384398
Conexibacteraceae	94otu20743	97otu22789	9432	1.14792	0.262415	0.126778	2.06988	0.0384635
unclassified	unclassified	unclassified	3341	1.72246	0.245549	0.118645	2.06961	0.0384892
Gemmataceae	Gemmata	97otu55905	3095	1.75145	0.24718	0.119558	2.06745	0.0386916
Xanthomonadaceae	Lysobacter	97otu22722	2271	0.573368	-0.240581	0.116375	-2.06728	0.0387076
91otu4041	94otu9442	97otu21122	166	64.5865	0.22624	0.10951	2.06593	0.0388353
				4.63059	-0.227128	0.110009	-2.06463	0.0389584
91otu4338	94otu9668	97otu55527	1438	9.28017	-0.165318	0.0800755	-2.06452	0.0389684
91otu5202	94otu11227	97otu63161	9563	1.44184	0.242265	0.117517	2.06153	0.0392522
				6.11385	0.204852	0.0993734	2.06143	0.0392617
Cenarchaeaceae	Nitrosopumilus	97otu2230	45	704.189	-0.18113	0.0881163	-2.05558	0.0398232
unclassified	unclassified	unclassified	1483	2.58868	0.241567	0.117543	2.05514	0.0398654
Xenococcaceae	94otu27104	97otu65039	3570	0.641476	-0.280816	0.13669	-2.05441	0.0399364
				1.34992	0.241275	0.117519	2.05307	0.0400659
				1.84432	0.241081	0.117501	2.05174	0.0401951
				1.17086	0.237554	0.116082	2.04643	0.0407145
unclassified	unclassified	unclassified	733	4.40683	0.244002	0.119234	2.04641	0.0407157
unclassified	unclassified	unclassified	1577	2.448	0.242455	0.118526	2.04559	0.0407969
Halobacteriaceae	94otu14777	97otu22107	45256	0.430371	-0.276281	0.135113	-2.04481	0.0408731
				0.430371	-0.276281	0.135113	-2.04481	0.0408731
Solirubrobacteraceae	unclassified	unclassified	981	2.62084	-0.219255	0.107247	-2.04438	0.0409158
				1.84689	0.240798	0.117824	2.0437	0.0409832
91otu13053	94otu25442	97otu27929	891	1.10886	0.241888	0.118909	2.03422	0.0419293
Pseudonocardiaceae	Pseudonocardia	unclassified	832	0.924763	0.239123	0.117614	2.03312	0.04204
91otu5214	94otu21457	unclassified	11050	2.68008	0.219601	0.108148	2.03055	0.0423009
Chitinophagaceae	94otu8609	97otu7287	3804	1.46851	0.240422	0.118415	2.03034	0.0423222
				9.22727	0.225685	0.11124	2.02881	0.0424777
Moraxellaceae	Psychrobacter	pulmonis	3676	0.958328	-0.244541	0.120679	-2.02637	0.0427266
Planctomycetaceae	Planctomyces	97otu95023	143	25.3633	-0.148815	0.0734528	-2.026	0.0427646
				0.800573	-0.271319	0.133961	-2.02537	0.0428297
				3.69603	-0.176269	0.0870465	-2.025	0.0428673
91otu9187	94otu44697	unclassified	2310	2.29062	0.240653	0.118952	2.02311	0.0430615
Methylocystaceae	94otu24703	97otu44429	881	6.5274	0.235184	0.116429	2.01997	0.043386
Enterococcaceae	Enterococcus	unclassified	4462	1.549	0.238726	0.118201	2.01966	0.0434188
				0.780472	-0.245564	0.121596	-2.01951	0.0434341
Acetobacteraceae	94otu12185	unclassified	55781	1.98718	0.239442	0.118638	2.01826	0.0435637
unclassified	unclassified	unclassified	1395	7.98008	0.217111	0.107692	2.01603	0.0437964
91otu4511	94otu182	unclassified	7124	2.31234	0.239802	0.11899	2.0153	0.0438731
				1.44508	0.236421	0.117382	2.01411	0.0439978
				4.50894	-0.13658	0.0678336	-2.01346	0.0440661
91otu6057	94otu12461	unclassified	1912	0.986756	-0.209613	0.104127	-2.01306	0.0441083
Gemmataceae	Gemmata	97otu73844	3959	1.64199	-0.205305	0.101991	-2.01297	0.0441181
91otu4574	94otu10427	97otu5051	372	22.7156	0.229888	0.114328	2.01078	0.0443487
91otu6259	unclassified	unclassified	2123	1.86882	0.240478	0.119639	2.01003	0.044428
				1.03963	0.270544	0.134912	2.00533	0.0449279
				12.7164	0.220022	0.109772	2.00435	0.0450323
Chitinophagaceae	Segetibacter	97otu43467	1055	1.08723	0.242404	0.120998	2.00337	0.0451375
				1.17187	0.244518	0.122082	2.0029	0.0451878
91otu449	94otu22196	97otu50587	2716	1.8514	0.214062	0.107075	1.99917	0.0455903
Intrasporangiaceae	Phycicoccus	97otu67907	177	5.27523	0.23225	0.116315	1.99673	0.0458542
Hyphomicrobiaceae	94otu788	97otu13119	3018	88.5721	0.26835	0.134481	1.99544	0.0459944
Hyphomicrobiaceae	Devosia	unclassified	36942	6.04548	0.208804	0.10465	1.99526	0.0460142
91otu8280	94otu16129	97otu17845	3518	1.27359	0.236679	0.118631	1.99508	0.0460344
				0.782569	-0.22668	0.113639	-1.99474	0.0460716
				1.87548	0.235854	0.118278	1.99407	0.0461445
				4.45456	-0.174954	0.0877824	-1.99305	0.0462564
Polyangiaceae	Sorangium	cellulosum	81201	13.73	0.241788	0.121373	1.99212	0.0463583
91otu10594	unclassified	unclassified	1005	2.22369	-0.159225	0.0799627	-1.99124	0.0464548
				2.26597	0.268171	0.134697	1.99092	0.0464902
				0.685141	0.261766	0.131687	1.98779	0.0468351
91otu7059	94otu14056	97otu15716	2649	3.4221	-0.177416	0.0893392	-1.98587	0.0470483
91otu1120	94otu34242	97otu38050	1923	1.63159	0.23375	0.117728	1.98551	0.047088
				1.06704	0.25346	0.127675	1.9852	0.0471227
				1.98919	-0.188039	0.0947451	-1.98468	0.0471797
				0.403945	-0.268599	0.13537	-1.98419	0.0472349
91otu4955	94otu12124	97otu13762	66033	1.09042	-0.237187	0.119554	-1.98393	0.0472631
				6.7709	-0.157934	0.0796775	-1.98216	0.0474609
				1.07761	0.256227	0.129284	1.98189	0.0474916
91otu6392	94otu12974	97otu14621	607	2.39727	0.193712	0.0977964	1.98077	0.047617
[Chromatiaceae]	unclassified	unclassified	3043	1.52815	0.230659	0.116451	1.98075	0.0476197
unclassified	unclassified	unclassified	1	321627	0.126846	0.0640605	1.98009	0.0476929
91otu5247	94otu11285	unclassified	3632	1.53939	0.236037	0.119216	1.97991	0.0477131
91otu8051	94otu4131	97otu60559	1017	3.73362	-0.175665	0.0888723	-1.9766	0.0480871
				1.51699	0.233692	0.118303	1.97537	0.0482256
				2.15807	0.266047	0.134783	1.97389	0.0483946
91otu11630	94otu3775	97otu57718	1002	10.9564	0.219478	0.111205	1.97364	0.0484227
Pirellulaceae	Pirellula	97otu75434	8972	0.971541	0.240208	0.121721	1.97344	0.0484452
Methylobacteriaceae	94otu8486	97otu97610	213	4.82093	0.154007	0.0780786	1.97246	0.0485575
91otu8668	unclassified	unclassified	3083	1.93323	0.234181	0.118729	1.97239	0.0485652
Gemmataceae	94otu36069	97otu87266	5138	1.3064	0.234403	0.118895	1.97151	0.048666
[Chthoniobacteraceae]	DA101	unclassified	1064	8.61166	0.138878	0.070466	1.97085	0.0487415
91otu7361	unclassified	unclassified	615	2.40307	-0.169878	0.0862541	-1.9695	0.0488953
Armatimonadaceae	94otu6562	97otu7790	971	1.1959	0.237714	0.120702	1.96943	0.0489042
A4b	94otu13509	97otu15171	2089	4.50026	0.234616	0.119135	1.96933	0.0489154
Microbacteriaceae	unclassified	unclassified	67	271.23	-0.197676	0.1004	-1.96889	0.0489656
				0.567527	0.250848	0.127415	1.96874	0.0489826
91otu7074	unclassified	unclassified	2350	1.43055	0.234478	0.11911	1.96858	0.0490011
				1.3079	0.232124	0.118042	1.96646	0.0492457
91otu8133	94otu15859	97otu17548	2084	1.42626	0.248368	0.126307	1.96639	0.0492538
Phycisphaeraceae	94otu9928	97otu2095	2534	0.919936	0.231988	0.117992	1.96614	0.0492827
				0.894714	0.241488	0.12284	1.96588	0.0493126
Ellin517	94otu43742	97otu96001	1095	1.10362	-0.236482	0.120327	-1.96533	0.0493766
				3.29708	0.267212	0.135966	1.96528	0.0493816
Bacteriovoracaceae	Bacteriovorax	97otu97876	1748	3.21595	0.261569	0.133155	1.9644	0.049484
91otu17589	unclassified	unclassified	13575	0.666579	0.250386	0.127498	1.96384	0.0495492
Caulobacteraceae	94otu949	97otu19179	128	38.8931	-0.143492	0.0730891	-1.96325	0.0496173
Xanthomonadaceae	Dyella	unclassified	471	1.03254	0.262808	0.133886	1.96293	0.049654
				8.68034	0.170647	0.0869349	1.96293	0.0496543
91otu10045	94otu19605	unclassified	1581	1.46013	0.233017	0.118811	1.96125	0.0498504
A4b	94otu32307	97otu83157	1886	1.22823	0.240139	0.122554	1.95946	0.0500588
				13.1226	-0.121966	0.0622808	-1.95832	0.0501924
				0.861736	0.248983	0.127169	1.95789	0.0502434
Lactobacillaceae	Pediococcus	unclassified	2414	2.50159	0.232793	0.118915	1.95764	0.0502719
Patulibacteraceae	94otu105	97otu94598	5103	0.372872	-0.264782	0.135316	-1.95677	0.0503743
91otu7288	94otu14450	97otu65810	581	5.03264	0.238827	0.122094	1.9561	0.0504535
				0.668392	0.264047	0.13501	1.95576	0.0504932
91otu13821	94otu30361	97otu33527	519	2.15977	-0.196478	0.100475	-1.95548	0.0505259
Hyphomicrobiaceae	Rhodoplanes	97otu2443	9043	0.961607	0.264011	0.1351	1.95419	0.0506788
				6.07642	-0.217342	0.11125	-1.95364	0.0507443
Sphingobacteriaceae	Sphingobacterium	unclassified	84	63.3429	0.196128	0.100486	1.95179	0.0509633
91otu21985	94otu46008	97otu98945	4130	3.35864	0.219809	0.11263	1.9516	0.0509857
Rhodospirillaceae	94otu1431	97otu70934	17758	1.06021	0.244561	0.125362	1.95084	0.0510761
91otu15181	94otu32115	97otu82951	576	5.24807	-0.192719	0.0988814	-1.94899	0.0512961
				1.83346	0.234377	0.120294	1.94836	0.0513719
91otu6141	94otu37908	97otu8229	2421	3.23065	0.236833	0.12168	1.94636	0.0516121
Cytophagaceae	94otu19190	97otu21107	4554	1.31665	0.234921	0.120772	1.94516	0.0517556
				1.17719	0.231098	0.118854	1.94438	0.0518499
				0.687499	0.248273	0.127736	1.94364	0.0519394
Haliangiaceae	94otu5579	97otu28503	3302	0.711429	0.248003	0.127659	1.9427	0.0520518
91otu12993	unclassified	unclassified	1856	10.4922	-0.197402	0.101639	-1.94218	0.0521156
91otu9114	94otu7329	97otu88326	1601	5.21188	0.236184	0.121745	1.93999	0.0523804
Pirellulaceae	94otu20491	97otu58526	820	1.58422	0.230565	0.118852	1.93993	0.0523887
Sphingomonadaceae	Kaistobacter	unclassified	73	66.9505	-0.118273	0.0609732	-1.93976	0.0524091
Flavobacteriaceae	94otu24712	97otu69149	599	4.55035	0.234682	0.12109	1.93807	0.0526149
Ellin6075	94otu27108	unclassified	2289	2.23453	0.234795	0.121247	1.9365	0.052806
				3.03728	0.235446	0.121638	1.93563	0.0529135
91otu18343	94otu37109	97otu41302	4001	1.27574	0.230779	0.119237	1.93547	0.0529325
				0.873687	-0.217768	0.112562	-1.93465	0.0530333
91otu19551	94otu39967	97otu54783	2043	0.526927	-0.264022	0.136639	-1.93226	0.053328
				0.526927	-0.264022	0.136639	-1.93226	0.053328
91otu5502	94otu14411	97otu80602	3279	2.1705	0.227786	0.11791	1.93187	0.0533759
91otu4616	94otu13066	97otu64630	17860	0.872741	-0.251576	0.130269	-1.9312	0.0534577
				4.79566	0.234767	0.121567	1.93118	0.053461
91otu12559	94otu744	97otu53289	1250	9.59394	0.189258	0.0980726	1.92978	0.0536346
				3.31111	0.234901	0.121876	1.92737	0.0539332
				0.920383	0.234662	0.121766	1.92716	0.0539596
Sinobacteraceae	94otu29519	97otu80232	758	1.61643	0.224702	0.116645	1.92637	0.0540583
				6.38657	0.164577	0.0855115	1.92462	0.0542775
Sinobacteraceae	94otu24564	97otu69168	14957	0.427917	-0.261274	0.13581	-1.92382	0.0543775
Solibacteraceae	unclassified	unclassified	1961	2.80852	-0.171096	0.089023	-1.92193	0.0546141
Coxiellaceae	unclassified	unclassified	2662	2.87775	0.234434	0.122068	1.92052	0.0547921
Pseudonocardiaceae	Amycolatopsis	unclassified	78554	0.338149	-0.258749	0.134832	-1.91905	0.0549784
91otu17102	unclassified	unclassified	818	0.6421	-0.246357	0.128522	-1.91685	0.0552566
91otu5299	94otu120	97otu4473	1921	1.77477	0.252865	0.131923	1.91677	0.0552673
Cellulomonadaceae	Actinotalea	97otu33606	12437	1.26875	0.250191	0.130655	1.91489	0.0555064
91otu5214	94otu21457	97otu53275	5469	0.896621	0.233895	0.1222	1.91403	0.0556162
Bacillaceae	Bacillus	selenatarsenatis	303	1.76897	0.208034	0.108758	1.91281	0.0557721
91otu5247	unclassified	unclassified	2964	1.15462	0.230119	0.120364	1.91186	0.0558943
Chthonomonadaceae	unclassified	unclassified	15872	1.18426	-0.228497	0.119625	-1.91012	0.0561179
				3.61918	-0.139262	0.07294	-1.90927	0.0562275
Xanthomonadaceae	Lysobacter	unclassified	70259	0.757817	-0.187562	0.0982922	-1.90821	0.0563647
91otu1321	94otu2546	97otu16308	17	3.24309	0.146788	0.0769903	1.90658	0.0565749
OPB35	94otu16092	97otu36604	3265	2.74665	0.231974	0.121673	1.90654	0.0565805
91otu11242	94otu21614	97otu9496	2417	2.56085	0.23244	0.121944	1.90612	0.0566344
Gemmataceae	Gemmata	97otu17337	1729	2.92137	0.231688	0.121563	1.9059	0.0566631
				1.07683	0.226854	0.119076	1.90511	0.0567654
Rhodobacteraceae	Rubellimicrobium	97otu41956	2549	1.03654	0.231451	0.121514	1.90473	0.056815
				1.21032	0.225604	0.11847	1.90432	0.0568685
Gemmataceae	Gemmata	97otu36067	16640	14.3003	0.216331	0.113692	1.90278	0.057069
91otu16427	94otu32676	97otu83575	845	1.18197	0.248294	0.130571	1.90159	0.0572241
Sinobacteraceae	unclassified	unclassified	342	2.96515	0.239319	0.125875	1.90124	0.057271
Rhizobiaceae	Agrobacterium	unclassified	518	0.819403	0.243426	0.128089	1.90044	0.057375
				1.24726	0.22552	0.118693	1.90002	0.0574305
unclassified	unclassified	unclassified	1570	2.44778	0.25888	0.136378	1.89826	0.0576624
				22.5554	-0.167193	0.0880804	-1.89819	0.0576717
Pirellulaceae	94otu1244	97otu50045	432	22.3453	-0.159487	0.0840483	-1.89756	0.0577537
91otu6450	94otu24241	unclassified	2251	2.53226	0.174523	0.0921547	1.89381	0.0582502
Syntrophobacteraceae	94otu14042	97otu68044	4552	1.05339	0.224519	0.118652	1.89225	0.0584582
Staphylococcaceae	unclassified	unclassified	2857	1.03838	0.226578	0.119749	1.8921	0.0584771
				0.955805	0.255381	0.135218	1.88866	0.0589375
91otu4362	94otu10418	unclassified	1124	0.751678	0.248351	0.131537	1.88807	0.0590159
				1.11397	0.224775	0.119088	1.88748	0.0590962
Nocardioidaceae	Nocardioides	97otu10048	127	0.643986	0.253693	0.134463	1.88671	0.0591987
				0.307408	-0.254233	0.134751	-1.88669	0.0592021
Nitrospiraceae	Nitrospira	97otu76543	2210	2.8485	-0.153027	0.0812006	-1.88456	0.0594897
				1.77282	-0.146826	0.0779409	-1.88381	0.0595906
				0.770378	0.23798	0.12635	1.8835	0.0596328
Flavobacteriaceae	Flavobacterium	97otu19787	38001	0.832169	0.23582	0.12525	1.8828	0.059728
Veillonellaceae	Succiniclasticum	97otu38736	4609	1.00515	0.22475	0.119469	1.88124	0.0599397
				1.22262	0.224264	0.119265	1.88038	0.0600563
				1.34045	0.233845	0.124557	1.87741	0.0604616
Xanthomonadaceae	94otu1058	97otu40663	2722	13.8699	-0.138904	0.0739901	-1.87733	0.0604726
91otu7889	94otu3871	97otu94726	7296	0.481107	-0.2561	0.136524	-1.87586	0.0606743
Methanocorpusculaceae	Methanocorpusculum	97otu54700	53	1.21266	0.195161	0.104046	1.87571	0.0606953
unclassified	unclassified	unclassified	427	5.99088	-0.15799	0.0842324	-1.87564	0.0607041
91otu6057	94otu12461	97otu5746	1890	4.65312	0.149903	0.0799362	1.87528	0.0607538
Campylobacteraceae	Arcobacter	97otu22231	16	62.5436	0.15774	0.0841421	1.87468	0.0608367
unclassified	unclassified	unclassified	315	34.4194	0.172878	0.0922262	1.8745	0.0608618
Gaiellaceae	94otu9113	97otu69862	193	12.9706	0.178224	0.095109	1.87389	0.0609452
Rhodothermaceae	Rubricoccus	97otu90403	58239	2.87374	-0.168309	0.0898704	-1.8728	0.0610965
91otu14616	94otu28704	unclassified	5856	2.29545	0.227965	0.121896	1.87016	0.0614617
Peptostreptococcaceae	94otu230	97otu98997	1569	7.5013	-0.15664	0.0837893	-1.86945	0.0615607
91otu6105	94otu12533	unclassified	3806	1.90095	0.249662	0.133548	1.86945	0.0615607
Cytophagaceae	94otu25380	97otu31521	49	47.1934	0.178847	0.0956792	1.86924	0.0615899
				1.34153	0.224247	0.119975	1.86911	0.0616081
				4.07258	0.208567	0.111638	1.86824	0.0617282
Hyphomonadaceae	unclassified	unclassified	2365	1.11305	-0.232354	0.124468	-1.86677	0.0619338
Lachnospiraceae	Blautia	obeum	86540	0.965967	0.223845	0.119917	1.86667	0.0619479
				1.05566	0.228869	0.122738	1.8647	0.0622236
				9.62293	0.206958	0.111146	1.86205	0.0625966
				2.41726	0.227075	0.121977	1.86163	0.062655
				0.953121	-0.221119	0.118951	-1.85891	0.0630398
Coxiellaceae	94otu33730	97otu84785	5229	0.511197	-0.232132	0.125206	-1.854	0.0637389
91otu4359	94otu13059	97otu9024	55	89.1915	0.157514	0.0849816	1.85351	0.0638099
Cytophagaceae	94otu34205	97otu24775	11355	1.50283	-0.192619	0.103954	-1.85292	0.0638934
				1.12575	0.222446	0.120142	1.85153	0.0640937
91otu6457	94otu44451	97otu20684	3513	1.45374	-0.157273	0.0849629	-1.85108	0.0641574
Frankiaceae	94otu29251	97otu78018	13753	0.912559	0.221268	0.119573	1.85048	0.0642444
				0.692839	0.231914	0.125378	1.84972	0.0643534
				1.59179	0.216269	0.116929	1.84957	0.0643757
Rhodospirillaceae	94otu5592	unclassified	3881	3.15629	-0.173521	0.0938642	-1.84864	0.0645102
				1.27586	0.21989	0.119021	1.84749	0.0646756
Alteromonadaceae	Cellvibrio	97otu92634	9483	0.458197	-0.251814	0.136434	-1.84568	0.0649383
				14.0751	0.145656	0.0789549	1.8448	0.0650666
				1.1424	0.248344	0.134786	1.84251	0.0654
91otu7567	unclassified	unclassified	1795	4.38547	-0.18277	0.0992061	-1.84232	0.0654281
				2.76833	-0.202391	0.109872	-1.84206	0.065467
91otu7675	94otu26575	97otu29236	182	15.458	0.158097	0.0859184	1.84008	0.065756
Chitinophagaceae	94otu9719	unclassified	5280	0.305659	-0.250752	0.136304	-1.83965	0.0658192
Nitrospiraceae	94otu14268	97otu95855	2118	1.29797	-0.189184	0.102978	-1.83713	0.0661912
				5.79186	-0.146109	0.0795489	-1.83672	0.0662515
Planctomycetaceae	Planctomyces	97otu88150	751	2.28368	0.220628	0.120139	1.83645	0.0662917
91otu6571	94otu13928	97otu65367	3140	1.31864	-0.185023	0.100885	-1.83401	0.0666527
91otu11839	94otu22765	97otu73482	556	16.6318	0.136795	0.0746749	1.83187	0.0669702
Rhizobiaceae	94otu10072	97otu83381	884	6.35376	0.180984	0.0988144	1.83156	0.0670176
Opitutaceae	Opitutus	97otu52329	3108	2.83494	0.225386	0.123163	1.82998	0.0672529
				0.871064	0.247811	0.135484	1.82908	0.0673869
Gaiellaceae	94otu17687	97otu19513	1469	1.65037	0.22381	0.122378	1.82883	0.0674244
				2.1283	0.223439	0.122192	1.82859	0.0674611
Ruminococcaceae	Oscillospira	97otu18360	4726	0.64549	-0.229849	0.125809	-1.82696	0.0677052
				1.19955	0.21857	0.119784	1.8247	0.0680465
				1.19049	-0.208508	0.114323	-1.82384	0.0681757
91otu1931	94otu3851	97otu9718	2977	1.06332	-0.191173	0.104837	-1.82352	0.0682239
				0.941814	0.218539	0.11995	1.82192	0.0684673
91otu3260	94otu26258	97otu41913	5446	2.38783	0.223241	0.122538	1.82181	0.0684837
Saccharospirillaceae	Saccharospirillum	97otu1425	62206	0.662839	0.220442	0.121093	1.82044	0.0686918
				5.97735	0.202449	0.111256	1.81966	0.0688108
				6.1083	0.196097	0.107933	1.81684	0.0692419
				1.49886	-0.212223	0.116885	-1.81565	0.0694234
				0.517	0.232925	0.128384	1.81428	0.0696347
				0.435287	-0.247287	0.136318	-1.81405	0.0696703
Gemmataceae	94otu9624	unclassified	4184	1.20079	0.216988	0.119668	1.81325	0.0697932
				0.39541	-0.238578	0.131576	-1.81324	0.0697948
				0.351859	-0.225736	0.124526	-1.81276	0.069869
				8.08424	-0.130071	0.0717566	-1.81268	0.0698819
91otu6393	94otu15503	97otu17178	1081	1.93652	0.192858	0.106485	1.81112	0.0701215
91otu7262	94otu31949	97otu39160	1669	8.43658	-0.155648	0.0859845	-1.81019	0.0702669
				3.49484	0.215172	0.118898	1.80972	0.0703387
91otu14664	94otu3729	97otu24301	4709	0.916488	0.217822	0.120589	1.80632	0.0708684
Lachnospiraceae	94otu19924	97otu98	65127	0.801576	0.217417	0.120439	1.8052	0.0710436
Staphylococcaceae	Jeotgalicoccus	psychrophilus	3687	0.696737	0.224509	0.12442	1.80445	0.0711616
91otu8433	unclassified	unclassified	1608	0.985	0.218016	0.120858	1.80391	0.0712461
				2.51742	0.21878	0.121454	1.80135	0.0716484
				1.23417	0.216165	0.120054	1.80057	0.0717713
[Bryobacteraceae]	94otu37417	97otu6494	189	29.8755	-0.0947507	0.0526492	-1.79966	0.0719143
				2.21394	0.219687	0.122125	1.79886	0.0720405
91otu1284	94otu35822	unclassified	1467	1.65761	0.215075	0.11963	1.79784	0.0722028
91otu13199	94otu25632	97otu36197	2010	3.37801	0.218813	0.121715	1.79775	0.0722165
				1.10287	-0.222671	0.123982	-1.79599	0.0724961
				0.34014	-0.242413	0.134981	-1.79591	0.0725093
91otu4784	94otu17240	97otu98225	4652	0.976776	0.216635	0.120659	1.79543	0.0725844
				1.46961	0.21965	0.12246	1.79366	0.0728682
91otu2225	94otu4527	97otu87282	3401	1.72246	0.219638	0.122475	1.79332	0.0729213
Rhodospirillaceae	94otu23708	97otu82311	1539	2.14751	0.190337	0.106184	1.79252	0.0730502
				2.56105	0.21764	0.121488	1.79145	0.0732214
91otu4345	94otu10147	97otu13102	72	528.74	-0.194505	0.108583	-1.79131	0.0732443
Hyphomicrobiaceae	Devosia	97otu10680	28	152.152	-0.12166	0.0679235	-1.79113	0.073272
[Fimbriimonadaceae]	94otu41366	97otu46382	1000	2.87287	0.211379	0.118046	1.79065	0.0733502
Nitrospiraceae	Nitrospira	97otu99102	1683	1.08664	0.219352	0.122545	1.78997	0.0734585
Isosphaeraceae	unclassified	unclassified	1185	1.81642	0.244329	0.136616	1.78843	0.0737062
91otu16926	94otu33893	97otu37655	1883	3.02916	0.18502	0.103478	1.78801	0.0737748
				3.29497	0.181935	0.101773	1.78766	0.0738312
				1.47693	0.219403	0.122758	1.78729	0.0738912
				2.01614	0.19932	0.11154	1.78698	0.0739409
Bacteroidaceae	Bacteroides	uniformis	1515	1.01225	0.221973	0.124229	1.7868	0.0739695
Hyphomicrobiaceae	Rhodoplanes	97otu80431	839	0.600482	0.241847	0.1355	1.78485	0.0742863
unclassified	unclassified	unclassified	366	21.8891	0.192774	0.108084	1.78357	0.074494
91otu5232	94otu5545	97otu57924	1028	2.91553	0.202074	0.113327	1.78311	0.074569
Chloroflexaceae	unclassified	unclassified	522	2.56233	0.213234	0.119615	1.78267	0.0746397
91otu407	94otu962	unclassified	3732	1.66825	0.219449	0.123163	1.78177	0.0747862
Gaiellaceae	94otu2626	unclassified	728	2.95385	0.219816	0.123481	1.78017	0.0750486
				9.30104	-0.159087	0.089398	-1.77953	0.0751524
Sinobacteraceae	94otu9631	unclassified	5413	1.93192	0.218513	0.122803	1.77937	0.0751787
91otu1713	94otu3382	97otu22071	1916	3.9312	0.199677	0.112294	1.77816	0.0753779
91otu1284	94otu35822	97otu11209	2873	1.05585	0.215282	0.121074	1.77809	0.0753886
Solirubrobacteraceae	94otu854	97otu79919	2557	3.78564	0.176371	0.0992462	1.77711	0.0755499
				3.23638	-0.158199	0.0890319	-1.77688	0.0755881
				1.25847	0.220331	0.124003	1.77681	0.0755989
Syntrophobacteraceae	94otu18277	unclassified	3707	2.63298	0.216178	0.121693	1.77642	0.0756637
Rhodobacteraceae	Rhodobacter	97otu2898	24348	0.695284	-0.223608	0.12589	-1.77622	0.0756963
91otu5503	94otu29575	97otu5549	560	2.00963	-0.165919	0.0934115	-1.77621	0.0756981
				0.344814	-0.239587	0.134994	-1.7748	0.0759311
91otu7352	94otu14704	97otu87355	3890	1.50805	0.219987	0.123966	1.77457	0.0759681
Cytophagaceae	94otu15609	97otu41785	1251	0.866148	0.229986	0.129645	1.77397	0.0760689
unclassified	unclassified	unclassified	382	0.861648	0.222199	0.125282	1.77359	0.076131
Iamiaceae	Iamia	97otu11804	245	35.0994	0.142285	0.0802568	1.77287	0.0762497
A4b	94otu16816	97otu38792	17089	1.64839	0.218339	0.123265	1.7713	0.0765108
				1.03042	0.213998	0.12082	1.77122	0.0765244
Chitinophagaceae	Flavisolibacter	97otu30463	1481	1.96577	-0.184653	0.104288	-1.77059	0.0766283
EB1017	94otu28062	97otu43366	976	2.38377	0.200908	0.113508	1.76999	0.0767285
				0.964089	-0.1621	0.0915897	-1.76985	0.0767523
91otu6529	94otu13207	97otu14858	591	0.919893	-0.200914	0.113621	-1.76828	0.0770133
A4b	94otu11101	97otu54609	3177	1.40621	0.212934	0.120477	1.76742	0.0771578
				0.215185	-0.237263	0.134381	-1.76559	0.0774641
Hyphomicrobiaceae	unclassified	unclassified	1561	4.27653	0.181925	0.103054	1.76533	0.0775079
				1.0381	0.213883	0.121206	1.76462	0.077628
Clostridiaceae	Clostridium	97otu51749	2986	0.887467	0.213869	0.121255	1.76381	0.0777647
unclassified	unclassified	unclassified	3028	0.952351	0.216534	0.122849	1.7626	0.077968
91otu20524	94otu42361	97otu47638	4110	1.67084	0.217323	0.1233	1.76256	0.0779753
				0.872277	0.211946	0.120296	1.76187	0.0780907
Cytophagaceae	Rhodocytophaga	97otu25176	376	7.56334	-0.115435	0.0655984	-1.75972	0.0784559
91otu11711	94otu22525	97otu73259	7460	3.18147	-0.171975	0.0977588	-1.75917	0.0785482
91otu10315	unclassified	unclassified	1015	0.970199	0.215405	0.122489	1.75856	0.0786523
				3.71919	0.207343	0.118108	1.75554	0.079167
				1.11266	0.218182	0.124306	1.7552	0.0792247
91otu5503	94otu16690	97otu18421	1314	3.1923	-0.151149	0.0861215	-1.75507	0.0792475
Isosphaeraceae	94otu3863	97otu56112	18223	0.794961	0.213891	0.121923	1.75431	0.0793779
				1.08846	0.219815	0.12532	1.75403	0.0794251
				17.0454	-0.139592	0.079662	-1.7523	0.0797214
RB40	94otu9012	97otu27783	90	54.3302	0.179919	0.102696	1.75196	0.0797808
				0.787613	0.22644	0.129305	1.75122	0.0799088
				1.64164	-0.178944	0.102207	-1.7508	0.0799801
91otu3138	94otu6861	unclassified	2792	0.940673	0.210992	0.120614	1.74932	0.0802352
unclassified	unclassified	unclassified	1791	1.81421	0.233067	0.133244	1.74917	0.0802616
Frankiaceae	94otu42909	97otu90537	2322	1.39124	0.215505	0.123224	1.74888	0.0803116
Planctomycetaceae	Planctomyces	97otu77159	3382	0.62198	0.235596	0.134736	1.74858	0.080364
Clostridiaceae	94otu27972	97otu58456	12626	0.870122	0.211851	0.121249	1.74724	0.0805954
				7.95322	0.207196	0.118653	1.74624	0.0807699
91otu8668	94otu21881	unclassified	5211	1.03604	-0.178803	0.102402	-1.74609	0.0807959
91otu563	unclassified	unclassified	3271	0.389468	-0.237399	0.13598	-1.74584	0.0808384
Cytophagaceae	94otu18834	97otu50459	4467	0.9947	0.236842	0.135666	1.74577	0.0808503
				0.845314	-0.196588	0.11265	-1.74512	0.0809635
Xanthomonadaceae	Dokdonella	97otu62795	2611	1.21705	0.211591	0.121253	1.74503	0.0809797
				3.91715	-0.20004	0.114639	-1.74495	0.0809937
				3.35949	0.219312	0.125757	1.74394	0.0811702
Parachlamydiaceae	unclassified	unclassified	1894	17.1034	-0.118033	0.0677446	-1.74232	0.0814531
JdFBGBact	94otu12193	unclassified	1902	0.919853	0.215856	0.124051	1.74006	0.0818485
91otu18301	unclassified	unclassified	1136	5.08305	0.212913	0.122392	1.73959	0.0819307
Armatimonadaceae	94otu25976	unclassified	622	11.3559	-0.138166	0.0794494	-1.73905	0.0820268
Thermomonosporaceae	Actinoallomurus	iriomotensis	805	5.97296	0.206702	0.118876	1.73881	0.082069
91otu9731	94otu1952	97otu3998	136	9.94787	0.145401	0.083652	1.73816	0.0821827
Gemmataceae	94otu27720	unclassified	5061	1.71357	0.213075	0.122617	1.73773	0.0822581
				1.38597	-0.16656	0.0958827	-1.73713	0.0823648
				2.43136	0.149954	0.086406	1.73546	0.0826589
91otu8674	94otu16846	unclassified	3923	1.93097	0.210784	0.12146	1.73543	0.0826651
Rhizobiaceae	94otu14584	97otu2504	1989	2.68328	0.188623	0.108698	1.7353	0.0826882
Cytophagaceae	94otu12593	97otu79529	1399	0.838632	0.213067	0.122818	1.73482	0.0827724
91otu4379	unclassified	unclassified	797	5.25877	0.187874	0.108367	1.73368	0.0829742
91otu10455	94otu29311	97otu70940	4701	1.3037	0.213017	0.122881	1.73352	0.0830035
				1.47335	0.209004	0.120609	1.73291	0.0831117
Ellin6075	94otu24160	97otu34156	14851	0.95449	0.213318	0.123125	1.73253	0.0831799
91otu6450	94otu15212	97otu16888	985	8.85042	0.182464	0.105319	1.7325	0.0831853
Xenococcaceae	94otu14602	97otu77691	7898	1.11626	0.209219	0.120791	1.73208	0.08326
				0.911212	0.210446	0.121528	1.73167	0.0833331
Idiomarinaceae	Idiomarina	97otu88680	741	0.75314	0.22596	0.130552	1.7308	0.0834869
Caldilineaceae	94otu25601	unclassified	1105	16.8996	-0.159871	0.0924039	-1.73013	0.0836076
Veillonellaceae	Veillonella	97otu41322	36504	1.12192	0.212735	0.122984	1.72978	0.0836688
				1.07012	-0.148738	0.0859945	-1.72963	0.0836969
Paenibacillaceae	Paenibacillus	97otu2631	9970	1.30938	0.213224	0.123312	1.72914	0.0837833
				0.838492	0.23434	0.135584	1.72837	0.0839219
A4b	94otu20137	97otu22103	2788	1.46141	0.213315	0.123438	1.72812	0.0839673
				0.69509	0.201576	0.116739	1.72672	0.0842171
Bifidobacteriaceae	Bifidobacterium	bifidum	13581	0.906451	0.213508	0.123713	1.72584	0.0843755
91otu412	94otu11629	97otu9531	13404	2.09451	-0.145032	0.0840912	-1.7247	0.0845817
				0.90365	-0.193676	0.112298	-1.72466	0.0845879
Cryomorphaceae	Fluviicola	97otu93105	6675	1.7377	0.213085	0.123615	1.72378	0.0847468
91otu851	unclassified	unclassified	2277	1.83602	0.206468	0.119781	1.72372	0.0847589
				1.08198	0.19661	0.114075	1.72352	0.0847945
				0.580678	0.218562	0.12682	1.72341	0.0848144
				1.93337	-0.13965	0.0810415	-1.7232	0.0848531
91otu6323	94otu562	unclassified	115	1.5913	-0.1499	0.0870043	-1.72291	0.0849054
C111	94otu912	97otu67670	2212	0.918132	0.209644	0.121723	1.72231	0.0850137
91otu5416	94otu45028	97otu97500	478	17.5062	0.0923773	0.0536503	1.72184	0.0850981
91otu4616	94otu12456	97otu14099	3578	1.16089	0.214285	0.124486	1.72136	0.0851864
91otu9129	94otu23454	97otu59725	3679	1.64555	0.210782	0.122465	1.72116	0.0852225
Solirubrobacteraceae	94otu43175	97otu58212	377	3.77352	-0.159793	0.0928496	-1.72099	0.0852528
91otu3826	94otu779	97otu14125	286	13.622	-0.138644	0.0806006	-1.72013	0.0854087
unclassified	unclassified	unclassified	3978	2.74303	0.210501	0.122417	1.71954	0.0855169
				0.605215	0.233424	0.135753	1.71947	0.0855282
				0.924013	0.21321	0.124021	1.71916	0.0855861
				1.39382	0.20618	0.119964	1.71869	0.0856707
				4.82806	0.158703	0.0924701	1.71627	0.0861131
Nannocystaceae	unclassified	unclassified	1020	4.46059	-0.168567	0.0982398	-1.71587	0.0861858
91otu475	94otu1071	97otu1278	689	3.22335	0.17237	0.100577	1.71382	0.0865613
Rhodospirillaceae	94otu5667	97otu6636	1822	5.35138	-0.110304	0.0643797	-1.71333	0.0866523
Solibacteraceae	CandidatusSolibacter	97otu26082	2119	0.831699	0.22968	0.134074	1.71308	0.0866977
Chitinophagaceae	Segetibacter	97otu46900	1509	20.7573	0.154294	0.0900742	1.71296	0.0867199
EB1017	94otu15851	97otu17538	2308	1.26161	0.21105	0.123227	1.7127	0.0867686
				2.00218	0.209607	0.122515	1.71087	0.087105
				0.381879	0.226688	0.13251	1.71072	0.0871331
Pirellulaceae	94otu1748	97otu328	272	6.82916	0.148914	0.0870777	1.71013	0.0872417
91otu8015	94otu15668	unclassified	2045	2.3467	0.192434	0.11253	1.71006	0.0872541
				1.08512	0.207888	0.121741	1.70763	0.0877053
91otu11711	94otu43472	97otu49056	812	1.40469	0.214665	0.125769	1.70682	0.0878556
Dolo_23	unclassified	unclassified	3115	1.39465	0.209904	0.123009	1.70641	0.0879315
Planctomycetaceae	Planctomyces	97otu23833	3061	1.49585	-0.189052	0.110805	-1.70617	0.0879759
unclassified	unclassified	unclassified	5787	1.17205	0.210693	0.123517	1.70577	0.0880501
				0.541787	-0.207643	0.121795	-1.70485	0.0882217
91otu1175	94otu2254	unclassified	516	18.2593	0.164053	0.0962544	1.70437	0.0883112
				123.316	0.164759	0.0966976	1.70385	0.0884083
C111	94otu43529	97otu80160	2056	0.682424	0.211488	0.124142	1.70359	0.0884577
Rhodospirillaceae	94otu9385	97otu47202	2833	2.3007	0.208129	0.122257	1.70238	0.0886833
Cytophagaceae	94otu18834	unclassified	2456	1.19421	0.207101	0.121662	1.70226	0.0887058
Cytophagaceae	Hymenobacter	unclassified	352	39.6332	0.121359	0.0712957	1.7022	0.0887184
				2.37824	-0.140953	0.0828921	-1.70044	0.0890473
				1.00954	-0.16262	0.0956462	-1.70022	0.0890892
Pirellulaceae	Pirellula	unclassified	1307	0.848188	0.217028	0.127664	1.7	0.0891307
				2.78415	0.167188	0.0983652	1.69966	0.0891942
				0.999182	-0.18846	0.110918	-1.69909	0.0893027
Rhodocyclaceae	94otu18900	unclassified	44196	0.359204	-0.226239	0.133249	-1.69786	0.0895338
Trueperaceae	unclassified	unclassified	437	76.5708	0.153027	0.0901608	1.69727	0.0896452
				1.6488	0.208137	0.122666	1.69678	0.0897389
Cryomorphaceae	94otu34493	97otu69995	2642	0.871751	0.205825	0.121375	1.69578	0.089928
				4.73951	0.123623	0.0729887	1.69373	0.090317
				0.800181	0.210573	0.124428	1.69233	0.0905827
Methylobacteriaceae	94otu27301	97otu62063	11331	55.0898	-0.156402	0.0924363	-1.69199	0.090647
[Chthoniobacteraceae]	94otu32996	unclassified	496	19.8687	0.158734	0.0939081	1.69031	0.0909686
				3.14378	-0.126882	0.0751214	-1.68902	0.0912153
Rhodobacteraceae	Rubellimicrobium	97otu75684	10908	1.18442	0.208845	0.12367	1.68874	0.0912699
91otu8011	94otu15659	97otu94988	120	7.03081	-0.165687	0.0981129	-1.68873	0.0912703
				0.861608	0.211867	0.125492	1.68829	0.0913552
91otu15707	94otu31079	97otu81850	4334	3.60614	0.190798	0.113046	1.68779	0.091451
Bradyrhizobiaceae	Bosea	genosp.	1819	0.820241	0.20633	0.122271	1.68749	0.0915101
C111	94otu9926	unclassified	3824	1.05224	0.208501	0.123568	1.68734	0.0915372
91otu16298	94otu32402	unclassified	5219	0.343648	-0.228823	0.135645	-1.68693	0.0916178
				0.771995	-0.204223	0.121067	-1.68686	0.0916299
unclassified	unclassified	unclassified	2213	0.736538	0.216586	0.128478	1.68579	0.091837
91otu8828	94otu17112	97otu18886	1958	1.16097	0.208167	0.123484	1.68578	0.0918374
				1.45098	0.20823	0.123598	1.68474	0.0920388
91otu114	94otu34185	97otu1914	123	5.81638	-0.150638	0.0894356	-1.68432	0.09212
				48.0926	0.228745	0.135834	1.68401	0.0921798
91otu7929	94otu729	unclassified	3183	1.137	0.20418	0.12147	1.6809	0.0927817
				1.38773	-0.173687	0.103337	-1.68078	0.0928065
91otu6762	94otu17503	unclassified	5973	0.6584	-0.204324	0.121629	-1.67989	0.0929785
				1.14608	0.207968	0.123806	1.67979	0.0929984
				4.44353	-0.121575	0.0723945	-1.67935	0.0930843
				0.587957	0.21183	0.126179	1.6788	0.0931901
[Fimbriimonadaceae]	Fimbriimonas	unclassified	893	7.73815	0.194458	0.115886	1.67801	0.0933457
A4b	94otu9453	97otu20581	2159	1.2045	0.207736	0.123815	1.6778	0.0933865
JTB38	94otu10111	unclassified	4873	0.746494	-0.225768	0.134591	-1.67744	0.0934569
91otu9303	94otu17942	97otu82634	1673	0.694399	0.213382	0.127276	1.67654	0.0936326
91otu20296	94otu69	unclassified	4197	0.947944	-0.170394	0.101693	-1.67557	0.0938224
				4.98199	0.188755	0.112712	1.67466	0.0940019
91otu5796	94otu12065	unclassified	11145	0.74177	0.224127	0.133915	1.67365	0.0941997
				8.13941	-0.145871	0.0872129	-1.67259	0.0944087
OM27	94otu8241	97otu25086	2141	0.778938	0.223369	0.133737	1.67021	0.0948775
				0.917092	0.206932	0.123937	1.66965	0.0949884
Pirellulaceae	A17	97otu94747	1290	18.749	0.137487	0.0824018	1.66849	0.0952179
C111	94otu9926	97otu15651	8919	0.863776	0.209487	0.12561	1.66775	0.0953649
91otu12838	94otu33440	97otu80165	70	31.7425	0.144679	0.086784	1.66712	0.0954904
91otu9129	94otu37905	97otu90881	3428	0.617091	0.20625	0.12376	1.66653	0.0956074
91otu14947	94otu41600	unclassified	9610	0.853154	0.20256	0.12155	1.66648	0.0956186
Bacillaceae	Geobacillus	thermodenitrificans	2675	1.85155	0.200569	0.120424	1.66553	0.0958078
				0.237261	-0.225765	0.135563	-1.66539	0.0958343
91otu4665	unclassified	unclassified	4564	0.682135	-0.217414	0.13072	-1.6632	0.0962716
Rhodothermaceae	94otu25595	97otu28099	3750	7.86256	0.143969	0.0865716	1.663	0.0963118
91otu10045	unclassified	unclassified	4984	1.2139	0.2062	0.124002	1.66287	0.0963376
unclassified	unclassified	unclassified	927	53.8599	0.225878	0.135889	1.66222	0.0964696
				0.376231	-0.220968	0.132964	-1.66186	0.0965418
91otu9122	94otu8115	97otu9859	2142	0.638608	0.206849	0.124488	1.66159	0.0965942
				0.780687	0.202218	0.121717	1.66138	0.0966374
91otu17098	94otu12215	unclassified	2521	1.35017	0.206855	0.12452	1.66122	0.0966685
Gemmataceae	Gemmata	97otu13275	763	6.45094	0.194102	0.116914	1.66021	0.0968717
Alcanivoracaceae	Alcanivorax	unclassified	17444	45.1942	0.225493	0.135834	1.66006	0.0969031
				4.10996	0.171797	0.103519	1.65956	0.0970024
Corynebacteriaceae	Corynebacterium	unclassified	1518	0.560318	0.220635	0.13302	1.65866	0.0971842
91otu19193	94otu44994	97otu1661	3497	1.82141	0.184395	0.111221	1.65792	0.0973334
				0.689952	0.203208	0.122585	1.65769	0.0973805
91otu8728	94otu9359	unclassified	10863	5.43102	0.142271	0.0858876	1.65648	0.0976249
Rubrobacteraceae	Rubrobacter	97otu93126	4159	0.526861	-0.201361	0.121567	-1.65638	0.0976458
				1.6812	0.184434	0.111366	1.65611	0.0977003
				0.587228	0.223699	0.135168	1.65497	0.0979299
				2.56869	-0.140875	0.0851528	-1.65438	0.0980503
Rhodospirillaceae	Phaeospirillum	unclassified	15777	0.471432	0.206216	0.124778	1.65267	0.098399
Myxococcaceae	94otu28238	97otu31093	5935	0.96794	0.204916	0.124032	1.65212	0.0985107
Cryomorphaceae	94otu34493	unclassified	3081	1.97385	-0.164141	0.0993622	-1.65195	0.0985453
A4b	94otu23090	97otu25309	5992	0.902659	-0.16329	0.0989814	-1.64971	0.0990027
Criblamydiaceae	unclassified	unclassified	4347	1.09721	0.20405	0.123698	1.64958	0.0990292
				0.848957	-0.196367	0.11912	-1.64847	0.0992556
91otu15868	94otu31442	97otu82219	2486	0.804156	0.209869	0.127381	1.64757	0.0994409
				1.89288	0.224813	0.136615	1.6456	0.0998467
91otu15741	94otu43874	97otu5900	13763	0.297828	-0.222911	0.135486	-1.64527	0.0999145
A4b	94otu25496	97otu72012	1480	18.2402	0.182524	0.111003	1.64431	0.100111
91otu6978	94otu13927	97otu7808	379	8.36574	0.151218	0.092006	1.64357	0.100265
				74.0833	0.223154	0.135822	1.64298	0.100386
				1.36213	0.215378	0.131214	1.64143	0.100708
Ruminococcaceae	94otu33258	97otu64350	3025	0.624613	0.222285	0.135563	1.63972	0.101062
91otu21152	94otu43965	97otu50611	1406	2.80727	0.182505	0.111319	1.63947	0.101115
A4b	94otu3456	97otu3954	35	42.4545	-0.100375	0.0612593	-1.63853	0.10131
91otu7136	94otu14185	unclassified	1209	0.902958	-0.196595	0.119998	-1.63832	0.101354
Flavobacteriaceae	94otu24712	unclassified	8787	0.810639	0.20238	0.12357	1.63778	0.101467
91otu8730	94otu10912	97otu93134	5571	1.06685	0.203047	0.124036	1.63699	0.101632
Xanthomonadaceae	Luteimonas	97otu6030	36506	3.3706	-0.116146	0.0709637	-1.6367	0.101693
				5.6136	0.119734	0.0731615	1.63656	0.101721
91otu4582	94otu10439	97otu62557	1411	2.10634	0.200337	0.122486	1.63559	0.101925
				7.30178	0.222373	0.135972	1.63543	0.101958
91otu10195	94otu22736	97otu24940	2745	1.20037	0.208204	0.127364	1.63471	0.102109
Caulobacteraceae	94otu949	97otu26342	543	15.3965	-0.118112	0.0722565	-1.63462	0.102129
Opitutaceae	94otu11066	unclassified	162	10.0395	0.177613	0.108668	1.63446	0.102162
91otu4281	94otu1230	97otu76481	15578	0.559533	0.213065	0.130452	1.63329	0.102408
				0.81227	0.201981	0.12372	1.63256	0.102561
91otu9538	94otu4281	97otu4924	1876	1.62891	0.201587	0.123516	1.63207	0.102664
				6.18177	0.14974	0.0917541	1.63197	0.102685
				1.80876	-0.132745	0.0813613	-1.63154	0.102776
Verrucomicrobiaceae	94otu14359	97otu16017	27	2.54237	0.133286	0.0817106	1.6312	0.102849
				1.76967	0.200051	0.122641	1.63118	0.102851
91otu5189	94otu11208	97otu95531	11691	0.618711	0.200312	0.122871	1.63025	0.103048
Sphingomonadaceae	94otu16378	97otu41836	12351	0.902963	-0.189957	0.116593	-1.62923	0.103264
				0.851719	0.201913	0.124229	1.62533	0.104093
91otu12397	94otu22209	97otu4629	2191	0.946198	0.200795	0.123569	1.62497	0.10417
91otu20157	unclassified	unclassified	1676	2.06838	-0.160515	0.0989193	-1.62269	0.104656
Chitinophagaceae	94otu9719	97otu73607	1687	1.37308	0.163658	0.100869	1.62248	0.1047
				0.274918	-0.219608	0.135388	-1.62206	0.104791
91otu7262	94otu8562	97otu97688	2602	65.414	0.122483	0.0755428	1.62138	0.104937
				0.976419	0.196833	0.121475	1.62036	0.105155
				0.508043	-0.202812	0.12517	-1.62029	0.10517
91otu778	94otu29466	97otu32451	1041	3.03571	0.158987	0.098151	1.61982	0.105272
				1.41902	0.187878	0.116019	1.61937	0.105367
				1.11968	0.197422	0.122017	1.61798	0.105667
91otu4338	94otu9668	97otu11240	47	91.127	-0.111931	0.0692397	-1.61657	0.10597
C111	94otu11574	97otu58207	3112	4.0978	-0.147498	0.0912548	-1.61634	0.106022
Bacteriovoracaceae	94otu25726	97otu76405	4894	1.52366	-0.135428	0.0837918	-1.61624	0.106042
91otu563	94otu33540	unclassified	2738	0.732256	0.204484	0.126525	1.61615	0.106061
91otu4966	94otu10914	97otu6376	4037	1.39998	0.201565	0.12489	1.61394	0.106541
				0.424721	-0.201525	0.12494	-1.61297	0.10675
				1.36614	0.217981	0.135144	1.61295	0.106755
				6.58793	0.129179	0.0801074	1.61257	0.106838
91otu15200	unclassified	unclassified	8699	0.686261	0.197658	0.122602	1.61219	0.106921
91otu1672	unclassified	unclassified	5369	1.67059	0.179939	0.111631	1.61191	0.106981
91otu18299	94otu37006	97otu41188	340	0.302486	-0.205461	0.127502	-1.61143	0.107086
				0.704974	0.198001	0.122972	1.61013	0.107369
91otu19061	94otu38840	97otu90267	3227	0.604485	0.215484	0.133872	1.60963	0.107479
91otu9129	94otu37905	97otu75102	14935	0.927569	0.199896	0.124191	1.60959	0.107487
Cyclobacteriaceae	unclassified	unclassified	252	17.1497	0.17521	0.10887	1.60935	0.10754
91otu9338	94otu18003	97otu19861	5996	0.738067	-0.210699	0.130948	-1.60903	0.10761
Paenibacillaceae	Paenibacillus	mucilaginosus	5552	0.845219	0.202107	0.125669	1.60824	0.107782
Xanthomonadaceae	Dokdonella	unclassified	89203	1.21928	0.164514	0.102342	1.60749	0.107946
				0.453956	0.208627	0.129787	1.60745	0.107956
Ellin517	94otu20500	97otu45737	2658	0.553766	0.203413	0.126741	1.60495	0.108505
91otu20720	unclassified	unclassified	989	6.17217	0.174299	0.108669	1.60395	0.108726
91otu4511	unclassified	unclassified	3555	0.685833	0.204333	0.127505	1.60254	0.109035
				2.77343	0.166476	0.10398	1.60105	0.109367
Enterobacteriaceae	Buchnera	97otu4073	5	9209.39	-0.155714	0.0975424	-1.59637	0.110407
91otu7059	94otu20543	97otu55730	3782	0.80419	0.199394	0.124948	1.59582	0.110529
				0.279537	-0.216647	0.13585	-1.59476	0.110767
91otu449	94otu23886	97otu74618	2509	1.64826	-0.159886	0.100307	-1.59397	0.110943
91otu19323	94otu39436	97otu44009	1057	1.38101	0.200001	0.125487	1.5938	0.110981
91otu8667	unclassified	unclassified	2709	3.63497	0.167292	0.104986	1.59346	0.111057
Flavobacteriaceae	Ulvibacter	97otu70125	1616	1.57047	0.197243	0.123784	1.59345	0.11106
91otu7411	94otu14652	97otu51201	10869	0.465525	0.214955	0.134975	1.59256	0.111259
91otu17453	94otu45114	97otu97625	2726	0.646645	0.20523	0.128871	1.59253	0.111267
unclassified	unclassified	unclassified	1807	3.46078	0.213692	0.134309	1.59104	0.1116
91otu12279	94otu38835	97otu80333	3979	0.936954	0.201667	0.12677	1.59081	0.111652
91otu7621	unclassified	unclassified	8291	0.798374	0.198622	0.124903	1.59022	0.111786
				1.02452	0.200508	0.126154	1.58938	0.111974
				0.39265	0.208636	0.131323	1.58873	0.112122
91otu12068	unclassified	unclassified	1568	2.47504	0.148033	0.0932042	1.58827	0.112226
Halomonadaceae	unclassified	unclassified	2723	0.651596	0.195476	0.123212	1.5865	0.112625
				0.690445	0.209196	0.131872	1.58636	0.112658
unclassified	unclassified	unclassified	987	10.9985	0.183218	0.115508	1.58619	0.112696
Phycisphaeraceae	94otu9558	97otu11127	5737	0.735726	0.195429	0.123208	1.58618	0.112699
				0.665559	0.19496	0.122958	1.58558	0.112836
91otu9451	94otu32066	97otu35702	1023	0.470826	0.211733	0.13365	1.58423	0.113141
unclassified	unclassified	unclassified	2003	0.703744	0.201615	0.127316	1.58359	0.113288
Planctomycetaceae	Planctomyces	97otu36469	6808	1.01336	0.196823	0.12431	1.58333	0.113346
Veillonellaceae	Acidaminococcus	unclassified	3274	0.980714	0.198074	0.125102	1.58329	0.113354
				1.19275	0.196064	0.123844	1.58315	0.113388
				0.635104	0.195411	0.123435	1.58311	0.113396
				0.888216	0.197892	0.12503	1.58276	0.113475
Saprospiraceae	unclassified	unclassified	214	0.746004	0.20426	0.129068	1.58258	0.113517
				0.860204	0.195077	0.123279	1.5824	0.113559
91otu78	94otu9868	97otu19736	16890	0.64888	0.196197	0.12399	1.58237	0.113566
Ruminococcaceae	94otu38141	97otu54182	6321	0.813954	0.197332	0.124753	1.58178	0.113701
				1.0779	0.196592	0.124299	1.58161	0.11374
				12.6845	0.214816	0.135855	1.58122	0.113829
				1.9032	-0.143749	0.0909135	-1.58116	0.113842
91otu7352	unclassified	unclassified	2514	0.608457	0.205316	0.129856	1.5811	0.113854
				0.401666	0.206819	0.130854	1.58054	0.113984
Cytophagaceae	Rhodocytophaga	unclassified	1322	23.349	0.188213	0.11915	1.57964	0.11419
				0.744893	-0.180731	0.114675	-1.57603	0.11502
Verrucomicrobiaceae	94otu2190	97otu2507	52511	0.458562	0.21148	0.134246	1.57532	0.115182
91otu9827	94otu23447	unclassified	2323	2.36162	0.17381	0.110395	1.57444	0.115385
91otu6393	94otu15503	97otu89902	4253	1.2714	-0.177334	0.112639	-1.57435	0.115407
				0.754948	0.212549	0.135146	1.57273	0.11578
Holosporaceae	94otu6241	97otu61351	3796	0.961025	0.196616	0.125032	1.57253	0.115828
				1.19329	-0.196857	0.125352	-1.57043	0.116315
unclassified	unclassified	unclassified	2771	1.00886	0.195937	0.124797	1.57005	0.116403
Cytophagaceae	Pontibacter	97otu31370	54575	0.874234	0.193407	0.123203	1.56982	0.116457
91otu1843	94otu32850	unclassified	2195	5.72146	0.122402	0.0779824	1.56961	0.116506
				0.229099	-0.212105	0.135139	-1.56953	0.116525
				0.229099	-0.212105	0.135139	-1.56953	0.116525
Ruminococcaceae	Ruminococcus	97otu4035	146	41.5543	0.176726	0.112606	1.56942	0.116551
Flammeovirgaceae	Fulvivirga	97otu34967	68856	0.565483	-0.186931	0.119118	-1.56928	0.116582
				0.60651	0.201647	0.12855	1.56863	0.116735
				0.310727	-0.213418	0.136073	-1.56841	0.116786
91otu6168	94otu41804	unclassified	3136	0.600197	0.212172	0.135402	1.56698	0.117119
91otu12951	94otu32545	unclassified	2319	1.1794	0.194451	0.124146	1.5663	0.117278
				0.315552	-0.209817	0.13403	-1.56546	0.117476
				0.455419	0.199349	0.127466	1.56394	0.117833
Sphingomonadaceae	Kaistobacter	97otu34317	75412	0.533928	0.211871	0.135697	1.56136	0.118439
				0.823802	0.210333	0.134758	1.56082	0.118566
				0.768316	0.195701	0.125491	1.55949	0.11888
Bacillaceae	Bacillus	97otu58577	355	0.397885	0.211119	0.135437	1.5588	0.119044
				1.0099	0.193818	0.124415	1.55783	0.119273
unclassified	unclassified	unclassified	4930	1.24741	0.19697	0.12647	1.55745	0.119363
91otu16040	94otu42449	97otu94426	3290	1.36949	0.206796	0.132818	1.55699	0.119472
Pseudonocardiaceae	94otu1362	97otu44144	5807	2.15733	-0.172189	0.11061	-1.55672	0.119537
Methylobacteriaceae	Methylobacterium	97otu98928	87816	0.929192	0.193938	0.124612	1.55633	0.119629
				0.776332	0.194832	0.125236	1.55571	0.119777
Bdellovibrionaceae	Bdellovibrio	97otu78878	6776	0.529393	0.193471	0.124364	1.55569	0.119782
91otu4784	94otu10685	97otu12270	7684	1.7603	0.197146	0.126757	1.55531	0.119873
Isosphaeraceae	94otu1386	97otu1644	2843	1.58757	0.191746	0.123352	1.55446	0.120075
PRR-10	unclassified	unclassified	426	5.12572	-0.138781	0.0893965	-1.55242	0.120562
Rhodospirillaceae	94otu39625	97otu59020	1686	3.48816	0.196999	0.126919	1.55216	0.120624
				9.7119	0.165328	0.106607	1.55082	0.120944
Isosphaeraceae	Isosphaera	unclassified	597	2.46689	0.146596	0.0946507	1.54881	0.121428
Nocardioidaceae	94otu1629	97otu43972	68016	4.166	-0.14626	0.0944546	-1.54847	0.121508
				0.900903	0.190487	0.123117	1.54721	0.121814
Isosphaeraceae	94otu22113	97otu77239	1793	0.517945	-0.182999	0.118293	-1.54699	0.121865
Planctomycetaceae	Planctomyces	97otu7750	1971	1.47084	0.172506	0.111584	1.54598	0.122109
Coriobacteriaceae	Eggerthella	lenta	2039	1.28214	0.192169	0.124389	1.5449	0.122369
Rhodospirillaceae	94otu15906	97otu41020	2391	2.11227	-0.145995	0.094517	-1.54464	0.122433
				1.20538	0.210869	0.136529	1.54451	0.122466
91otu5817	94otu13511	unclassified	5600	0.396651	-0.204029	0.132105	-1.54445	0.122479
				0.701791	0.193744	0.125507	1.54369	0.122663
unclassified	unclassified	unclassified	542	0.900422	-0.189908	0.123032	-1.54357	0.122693
				0.806985	0.193126	0.125146	1.54321	0.12278
				0.542066	0.19173	0.124356	1.54179	0.123124
Pirellulaceae	94otu30094	97otu57241	14550	0.753185	0.193317	0.1254	1.5416	0.123171
				0.697962	-0.196618	0.127556	-1.54143	0.123213
91otu12950	unclassified	unclassified	2533	0.756166	0.195693	0.126974	1.5412	0.123267
91otu4961	unclassified	unclassified	13464	1.95919	0.164972	0.10718	1.53922	0.123751
				0.495018	0.204322	0.132751	1.53914	0.123771
91otu8192	94otu27415	97otu81770	7035	0.838439	0.193573	0.125854	1.53808	0.12403
RB40	94otu13837	97otu26592	8589	3.22417	0.154237	0.100305	1.53768	0.124126
				0.54269	0.195915	0.127435	1.53737	0.124204
Rhodobacteraceae	Amaricoccus	97otu93090	6535	0.999027	0.188116	0.122511	1.5355	0.12466
Hyphomicrobiaceae	94otu788	97otu30500	1592	1.66193	0.190067	0.123809	1.53517	0.124743
				1.17584	0.194479	0.127057	1.53064	0.125857
Planococcaceae	unclassified	unclassified	10874	0.438113	0.208488	0.136214	1.5306	0.125869
Moraxellaceae	94otu16975	97otu68020	1628	6.35706	-0.131242	0.0857691	-1.53018	0.125973
91otu18616	94otu44536	97otu7990	5092	2.45675	0.19501	0.127597	1.52833	0.12643
Chitinophagaceae	94otu3830	97otu8956	3442	0.657739	0.199721	0.130963	1.52502	0.127253
91otu1911	94otu3809	unclassified	11182	0.643227	0.188945	0.123994	1.52382	0.127553
91otu19208	94otu39199	97otu90644	8469	8.71954	0.119576	0.078549	1.52231	0.12793
unclassified	unclassified	unclassified	3226	1.11981	0.193739	0.127294	1.52198	0.128014
				0.337528	-0.203217	0.133535	-1.52182	0.128053
91otu1355	94otu2639	unclassified	2889	1.00186	0.193063	0.126887	1.52154	0.128125
91otu8113	94otu42599	97otu94618	2853	2.31461	0.175429	0.115396	1.52024	0.128452
A4b	94otu3228	97otu3705	74	8.24689	0.116792	0.0768932	1.51889	0.12879
Pseudomonadaceae	Pseudomonas	97otu19483	313	37.8461	0.150422	0.0990389	1.51881	0.12881
				0.530141	0.189284	0.124701	1.51789	0.129041
91otu412	94otu11629	unclassified	17401	0.570722	0.188288	0.124136	1.51679	0.129319
91otu9014	94otu37149	97otu3108	5990	0.551947	0.193173	0.127364	1.51669	0.129344
				5.44932	0.206213	0.13598	1.5165	0.129394
				0.749125	-0.187199	0.12347	-1.51615	0.129481
				0.46568	-0.184424	0.121655	-1.51596	0.129528
91otu19998	94otu2655	97otu16974	18156	0.519478	-0.19668	0.129742	-1.51593	0.129537
91otu8239	94otu21826	97otu3869	103	0.51771	0.206262	0.136079	1.51575	0.129582
				0.417956	0.204893	0.135299	1.51437	0.129933
Caulobacteraceae	unclassified	unclassified	3742	0.752799	0.186942	0.123494	1.51378	0.130081
91otu9731	94otu1952	unclassified	2410	0.677984	0.204113	0.134844	1.5137	0.130102
91otu5674	94otu1864	97otu2151	2586	1.35723	0.187364	0.123864	1.51266	0.130366
Syntrophobacteraceae	94otu13891	97otu15554	2139	0.980324	-0.18399	0.121639	-1.51258	0.130385
91otu7352	94otu22787	97otu26626	2905	1.2636	0.188838	0.124846	1.51257	0.130389
				0.529087	0.188279	0.124525	1.51198	0.130538
91otu5923	unclassified	unclassified	1260	2.10225	0.172886	0.114351	1.51189	0.130562
Haliangiaceae	94otu30752	97otu86454	5821	0.633431	0.187172	0.123938	1.51022	0.130988
				1.07424	0.187632	0.124458	1.50759	0.131659
91otu12369	94otu26526	97otu29179	1867	1.49901	0.173717	0.11523	1.50757	0.131665
91otu11907	94otu22916	unclassified	7309	0.482841	0.188104	0.12487	1.5064	0.131965
Chthonomonadaceae	Chthonomonas	97otu70103	1282	0.183279	-0.202969	0.134779	-1.50594	0.132083
				2.52187	0.177347	0.117784	1.50569	0.132146
91otu5833	94otu17980	97otu40088	431	1.20621	0.197754	0.13135	1.50555	0.132182
				1.82493	-0.150395	0.0999513	-1.50468	0.132406
				0.689074	-0.193738	0.128872	-1.50334	0.132752
Methylobacteriaceae	Methylobacterium	adhaesivum	650	8.95544	0.123674	0.0822917	1.50287	0.132873
Acetobacteraceae	94otu8963	unclassified	1101	6.07796	0.162733	0.108298	1.50264	0.132931
				1.5934	0.191399	0.12745	1.50176	0.13316
				1.09373	0.18781	0.125093	1.50136	0.133261
91otu4955	94otu16406	unclassified	15784	0.72533	0.204472	0.136207	1.50118	0.133309
				0.449156	0.197489	0.131569	1.50103	0.133348
91otu5061	94otu35833	97otu97951	12428	1.3223	0.19278	0.128445	1.50088	0.133388
Nitrospiraceae	94otu777	unclassified	3331	0.876516	0.187579	0.125081	1.49966	0.133703
Bradyrhizobiaceae	Bradyrhizobium	unclassified	266	16.105	0.182141	0.12157	1.49824	0.134071
				1.30509	0.187264	0.125005	1.49805	0.13412
				0.398724	-0.203135	0.135634	-1.49767	0.134219
				12.3591	-0.110573	0.0738475	-1.49731	0.134312
Ellin6075	94otu16775	unclassified	8075	0.525175	0.186543	0.12464	1.49666	0.134482
				0.394003	0.195909	0.130969	1.49585	0.134693
Rhodospirillaceae	94otu7073	97otu53522	15916	0.649369	0.191855	0.128291	1.49547	0.134791
				0.798187	0.157668	0.105438	1.49536	0.13482
Gemmataceae	unclassified	unclassified	1172	9.12666	-0.171097	0.114472	-1.49467	0.135
91otu6450	94otu46125	unclassified	852	10.3703	0.172892	0.115725	1.494	0.135176
				1.23144	-0.168301	0.112741	-1.49281	0.135486
				0.630459	0.187884	0.125883	1.49253	0.13556
91otu5502	94otu14411	97otu97279	1363	4.23501	0.153353	0.102852	1.49101	0.135959
				3.17305	0.201444	0.13511	1.49096	0.135973
0319-6A21	94otu11397	97otu16875	8288	0.995263	0.18962	0.127207	1.49064	0.136056
Chitinophagaceae	94otu44157	97otu80997	12541	0.649059	0.187901	0.126058	1.49059	0.136068
				1.05474	0.189711	0.12729	1.49039	0.136123
Conexibacteraceae	94otu33797	97otu86511	1834	1.11419	0.195156	0.130962	1.49017	0.136179
Syntrophobacteraceae	94otu8819	unclassified	6150	6.68318	-0.122156	0.0819881	-1.48992	0.136245
				0.554421	-0.181912	0.122114	-1.48969	0.136306
Gaiellaceae	94otu36991	97otu41174	1641	1.519	0.185128	0.124275	1.48967	0.136312
91otu5502	unclassified	unclassified	6463	0.746511	0.190981	0.128204	1.48966	0.136313
				1.51071	0.18504	0.124308	1.48855	0.136605
				1.23025	-0.176173	0.118383	-1.48817	0.136707
91otu21382	94otu44501	97otu62667	1150	0.531452	0.19618	0.132005	1.48616	0.137237
91otu9827	94otu23447	97otu25703	7729	2.00079	-0.140061	0.0942537	-1.486	0.137279
				1.25378	-0.142383	0.0958356	-1.4857	0.137358
Bradyrhizobiaceae	94otu19999	97otu78840	12465	0.813573	0.186903	0.125874	1.48484	0.137586
Sphingomonadaceae	94otu8954	unclassified	13693	0.43663	0.195689	0.131821	1.4845	0.137675
				0.83557	0.186528	0.125754	1.48328	0.138001
91otu9196	94otu3468	97otu648	219	1.12661	-0.187134	0.126208	-1.48274	0.138143
91otu3346	94otu7383	97otu50153	3163	0.686329	-0.181848	0.122692	-1.48215	0.1383
				3.68628	-0.121129	0.0817327	-1.48202	0.138335
91otu5535	unclassified	unclassified	4003	0.460555	-0.184322	0.124443	-1.48117	0.138562
91otu8728	94otu9359	97otu17778	5116	1.00928	-0.190744	0.128851	-1.48035	0.138779
91otu13465	94otu26233	97otu59588	6246	0.511116	-0.164262	0.11119	-1.4773	0.139595
91otu9306	94otu17947	97otu19793	4717	0.511938	-0.182721	0.1237	-1.47713	0.139641
				0.650639	0.186545	0.126399	1.47585	0.139984
Bacillaceae	Marinococcus	97otu32497	3438	0.897356	0.184757	0.125209	1.47559	0.140053
				1.59892	-0.151957	0.10305	-1.47459	0.140323
Caulobacteraceae	94otu5246	unclassified	1316	5.6897	0.158884	0.107757	1.47446	0.140357
Rhodospirillaceae	94otu36943	97otu41119	6812	3.6782	0.148669	0.100839	1.47433	0.140393
91otu763	94otu34503	97otu72584	23	1.32594	0.150287	0.101961	1.47397	0.140489
				0.580251	0.186852	0.126987	1.47142	0.141176
				2.58775	-0.114494	0.077912	-1.46954	0.141688
Caulobacteraceae	Asticcacaulis	97otu15613	17043	0.160369	-0.19752	0.13453	-1.46822	0.142044
				1.52735	-0.143008	0.0974083	-1.46813	0.142069
				5.10236	0.143854	0.0980815	1.46667	0.142465
				0.960003	-0.181476	0.123788	-1.46602	0.142644
FFCH7168	unclassified	unclassified	3110	1.11482	0.182824	0.124719	1.46589	0.142679
Chitinophagaceae	94otu30084	97otu55170	2501	4.53209	-0.136625	0.0932127	-1.46573	0.142721
Alteromonadaceae	Marinobacter	unclassified	641	1.87484	0.158771	0.108478	1.46363	0.143296
91otu19328	94otu9689	unclassified	4219	1.5235	0.186637	0.127698	1.46154	0.143867
				0.624009	0.184996	0.126587	1.46142	0.1439
Pirellulaceae	94otu16504	97otu38488	809	3.8816	0.165818	0.113511	1.4608	0.14407
				2.38114	0.17252	0.118137	1.46035	0.144195
unclassified	unclassified	unclassified	2899	0.720276	0.184024	0.12607	1.45969	0.144374
PAUC26f	94otu41558	97otu93392	2526	0.446506	0.183132	0.125535	1.45881	0.144617
Hyphomicrobiaceae	Devosia	97otu501	55736	0.730433	0.184414	0.126439	1.45852	0.144698
Chitinophagaceae	Segetibacter	unclassified	11373	0.892566	0.183375	0.125742	1.45834	0.144746
				1.25194	-0.15403	0.105632	-1.45818	0.144791
unclassified	unclassified	unclassified	2369	1.875	0.198944	0.13645	1.458	0.144841
91otu6392	unclassified	unclassified	890	1.98236	-0.135626	0.0930597	-1.45741	0.145002
				4.38956	0.172937	0.118664	1.45737	0.145015
				0.917009	0.19355	0.132986	1.45542	0.145552
Nocardioidaceae	94otu10516	unclassified	1588	3.61329	0.130259	0.0895528	1.45455	0.145794
91otu6291	94otu12813	97otu77322	2871	0.729347	-0.172481	0.118599	-1.45432	0.145858
				0.252331	-0.197852	0.136056	-1.4542	0.14589
Alcaligenaceae	Sutterella	97otu64237	2250	0.57127	0.195381	0.134391	1.45382	0.145996
				18.9642	-0.13787	0.0948342	-1.4538	0.146001
Verrucomicrobiaceae	94otu20903	97otu909	1543	1.06796	0.181469	0.124832	1.45371	0.146026
Sphingomonadaceae	Sphingomonas	97otu46101	4447	1.09514	0.181909	0.125203	1.45291	0.146247
Cytophagaceae	Hymenobacter	97otu33612	12756	0.419827	0.194879	0.134296	1.45112	0.146747
unclassified	unclassified	unclassified	12501	0.512461	0.18178	0.125336	1.45034	0.146963
Hyphomicrobiaceae	Parvibaculum	unclassified	5060	0.702885	0.179779	0.124049	1.44926	0.147266
				0.648072	0.191681	0.132269	1.44917	0.147289
Pirellulaceae	94otu5261	97otu8850	1094	3.22741	0.16062	0.110837	1.44917	0.147292
91otu6393	unclassified	unclassified	836	3.043	-0.162346	0.112063	-1.4487	0.147421
				0.631106	-0.191602	0.132269	-1.44858	0.147455
Alcaligenaceae	94otu44373	97otu52677	9106	1.04911	0.197419	0.136306	1.44835	0.147519
OM27	94otu29906	97otu80658	2600	1.30504	0.162947	0.112529	1.44804	0.147606
				0.72862	0.18321	0.12653	1.44796	0.147629
				0.666886	-0.153005	0.105702	-1.44751	0.147755
Hydrogenophilaceae	Thiobacillus	97otu25463	2826	1.00229	0.184938	0.127766	1.44747	0.147765
				9.35997	0.116845	0.0807243	1.44746	0.147768
				3.05808	0.193062	0.13341	1.44714	0.147857
Pseudonocardiaceae	Amycolatopsis	97otu14069	2077	1.18436	0.184663	0.127765	1.44533	0.148365
unclassified	unclassified	unclassified	5912	2.15438	-0.141364	0.09787	-1.4444	0.148626
				1.09604	0.192881	0.133573	1.44401	0.148736
Opitutaceae	unclassified	unclassified	333	23.5279	0.145957	0.101086	1.44389	0.14877
				0.36081	0.187432	0.129833	1.44364	0.148841
				0.408346	0.196667	0.136266	1.44325	0.148949
91otu7405	94otu14639	97otu70963	4181	1.73684	0.182421	0.126432	1.44284	0.149067
Polyangiaceae	94otu28	97otu41798	3724	1.25095	0.180396	0.125107	1.44194	0.14932
Corynebacteriaceae	Corynebacterium	97otu84491	65397	1.1835	0.184309	0.127863	1.44146	0.149456
Sphingomonadaceae	94otu9979	97otu12030	3409	0.6167	0.182706	0.126801	1.44088	0.149617
91otu6323	94otu16533	unclassified	2924	1.49561	0.164028	0.113863	1.44057	0.149705
				0.638144	0.183684	0.127515	1.44049	0.149729
unclassified	unclassified	unclassified	5706	0.285278	-0.196065	0.136112	-1.44047	0.149734
				0.625758	0.182771	0.126908	1.44018	0.149815
Haliangiaceae	94otu1185	97otu37	7127	0.532693	0.183111	0.127148	1.44014	0.149827
Piscirickettsiaceae	Methylophaga	97otu41149	279	22.688	-0.119725	0.0832069	-1.43888	0.150184
Planctomycetaceae	Planctomyces	97otu44672	114	19.0306	0.141054	0.098082	1.43812	0.1504
				0.591516	0.18801	0.130781	1.43759	0.150549
				1.70634	0.166025	0.115495	1.43751	0.150573
Acetobacteraceae	94otu10510	unclassified	601	11.8741	0.147371	0.10253	1.43734	0.15062
91otu15443	94otu5758	97otu38510	1397	0.836209	0.159765	0.111204	1.43669	0.150807
91otu4709	94otu10591	unclassified	3153	1.02546	0.183728	0.127975	1.43565	0.151102
91otu11245	94otu21618	97otu23725	3245	0.917429	0.192253	0.133942	1.43534	0.151189
91otu17288	94otu14995	97otu85741	2426	1.8108	0.184142	0.128309	1.43514	0.151247
				0.608345	0.182863	0.127489	1.43434	0.151475
Conexibacteraceae	94otu33797	97otu12349	625	18.1698	0.16511	0.115134	1.43408	0.15155
unclassified	unclassified	unclassified	3587	0.920289	0.185135	0.129183	1.43313	0.151821
91otu4345	unclassified	unclassified	1291	1.17723	0.183474	0.128044	1.4329	0.151887
91otu3336	94otu7343	97otu68560	1635	2.22502	0.180295	0.125829	1.43286	0.151896
				0.981849	0.183333	0.127989	1.43242	0.152024
91otu18301	94otu630	unclassified	2242	1.96477	0.169807	0.11859	1.43189	0.152176
				0.386215	0.18582	0.129832	1.43123	0.152364
				44.7313	-0.0893263	0.0624568	-1.43021	0.152657
91otu12950	94otu36369	unclassified	2156	0.505443	0.18222	0.127409	1.4302	0.152661
Streptococcaceae	Lactococcus	97otu27091	3775	0.670282	0.181513	0.126938	1.42993	0.152737
				0.596601	0.178323	0.124774	1.42916	0.152958
				9.24887	-0.106023	0.0741994	-1.42889	0.153036
				1.40966	0.144997	0.101495	1.42861	0.153116
91otu18560	94otu37633	97otu38138	9453	0.53003	0.185138	0.129602	1.42851	0.153146
91otu10277	94otu19752	97otu71049	785	3.04138	-0.122405	0.0856965	-1.42835	0.153191
				0.566275	0.192871	0.135065	1.42799	0.153294
91otu3985	94otu9217	97otu83578	1743	2.91762	-0.12202	0.0855373	-1.42651	0.15372
Xanthomonadaceae	Thermomonas	97otu118	281	10.2249	0.143266	0.100441	1.42638	0.153759
91otu5060	94otu35380	unclassified	211	0.598271	0.188822	0.132455	1.42556	0.153994
				0.527421	0.178709	0.125395	1.42517	0.154108
				0.137459	-0.191255	0.134206	-1.42508	0.154134
				0.137459	-0.191255	0.134206	-1.42508	0.154134
				0.872728	0.179168	0.12574	1.42491	0.154182
				1.71826	0.181049	0.127064	1.42486	0.154197
91otu6713	94otu16132	unclassified	2623	0.999018	-0.143086	0.100456	-1.42437	0.154341
				4.30859	-0.129745	0.091133	-1.42369	0.154536
91otu15801	94otu31303	97otu34635	6302	0.680395	0.178981	0.125799	1.42275	0.154808
A4b	94otu2561	97otu2904	2497	1.11887	0.159124	0.111858	1.42255	0.154867
91otu19404	94otu39636	97otu91147	6257	0.791937	0.160302	0.112734	1.42196	0.155039
				0.420305	-0.183191	0.128834	-1.42192	0.15505
				0.600548	0.181121	0.127419	1.42145	0.155185
unclassified	unclassified	unclassified	11851	1.6058	0.158497	0.111511	1.42136	0.155211
Solirubrobacteraceae	Solirubrobacter	97otu120	246	63.7812	-0.0808815	0.0569303	-1.42071	0.1554
				0.695213	0.180969	0.127444	1.41999	0.15561
Conexibacteraceae	unclassified	unclassified	3035	1.43413	0.182087	0.128249	1.41979	0.155669
Chitinophagaceae	94otu36192	97otu48088	13441	0.579731	0.177531	0.125057	1.4196	0.155723
				19.7377	0.0918852	0.0647764	1.4185	0.156045
				4.48087	-0.130251	0.0918547	-1.41801	0.156187
Sinobacteraceae	94otu2858	97otu79301	637	25.3663	-0.122657	0.0865054	-1.41791	0.156218
91otu4616	94otu26799	97otu88875	589	1.96585	-0.143417	0.101149	-1.41787	0.156228
				0.177278	-0.192456	0.13575	-1.41773	0.156271
				0.222433	-0.192892	0.136073	-1.41756	0.156319
				1.36132	-0.135268	0.0956106	-1.41478	0.157133
Coxiellaceae	94otu26168	unclassified	1844	0.654617	0.179575	0.126935	1.4147	0.157156
				0.795545	-0.161608	0.114236	-1.41469	0.15716
				16.0344	0.0760856	0.05379	1.41449	0.157217
Acetobacteraceae	94otu27774	97otu78537	2785	3.76317	0.176626	0.125018	1.4128	0.157714
				0.743736	0.178808	0.126664	1.41167	0.158046
				1.09528	-0.144871	0.102627	-1.41162	0.158061
Chitinophagaceae	94otu15386	97otu17058	6634	0.502264	0.189537	0.134284	1.41146	0.158109
				0.580211	-0.163608	0.116008	-1.41032	0.158447
				1.54838	0.165265	0.117187	1.41026	0.158462
				0.83988	0.18676	0.132481	1.40971	0.158624
Chitinophagaceae	Flavisolibacter	97otu24094	1033	1.03581	0.18252	0.129506	1.40936	0.15873
unclassified	unclassified	unclassified	119	82.9669	0.140873	0.0999649	1.40922	0.158769
EB1017	94otu16126	97otu64538	5772	0.217509	-0.191723	0.136066	-1.40904	0.158823
				0.217509	-0.191723	0.136066	-1.40904	0.158823
Flavobacteriaceae	Flavobacterium	97otu57202	10509	1.08623	0.180751	0.128396	1.40777	0.1592
Oxalobacteraceae	Polynucleobacter	97otu34839	2	9.82801	0.0880376	0.062563	1.40718	0.159373
				1.2786	0.15653	0.111359	1.40563	0.159834
91otu4345	94otu12875	unclassified	13042	0.763581	0.177907	0.126611	1.40515	0.159976
91otu18673	94otu37934	97otu96603	4264	0.435486	0.183093	0.130452	1.40353	0.160458
				1.61941	0.175462	0.125085	1.40274	0.160695
				8.61635	-0.113184	0.0806926	-1.40265	0.16072
Iamiaceae	Iamia	unclassified	2062	3.44235	0.167152	0.119214	1.40212	0.160879
				0.478158	0.187011	0.133471	1.40113	0.161175
				0.624408	-0.171855	0.122683	-1.40081	0.161271
Haliangiaceae	unclassified	unclassified	626	37.8889	0.13431	0.0958898	1.40067	0.161312
				0.501665	0.17882	0.127904	1.39808	0.162089
91otu7296	94otu15236	97otu6688	2294	1.15934	0.175237	0.125367	1.39779	0.162175
Ardenscatenaceae	Ardenscatena	unclassified	156	31.7761	0.142082	0.101666	1.39754	0.162252
				0.765667	0.189704	0.135815	1.39678	0.162479
Chitinophagaceae	94otu41468	unclassified	5337	0.678014	0.175955	0.125981	1.39667	0.162513
Pirellulaceae	94otu333	97otu365	1991	0.647683	0.177573	0.12732	1.3947	0.163106
				0.709863	0.177322	0.127212	1.39391	0.163343
				0.500465	0.178359	0.127991	1.39352	0.163462
				1.04508	0.157987	0.113379	1.39344	0.163488
Dolo_23	94otu10383	unclassified	1049	1.44549	0.174375	0.125216	1.39259	0.163743
				2.39224	-0.123962	0.0890895	-1.39143	0.164096
				10.4843	-0.104336	0.0749971	-1.3912	0.164165
Peptostreptococcaceae	Peptostreptococcus	anaerobius	3909	1.57928	0.179513	0.129055	1.39097	0.164234
				0.846692	0.175752	0.126377	1.3907	0.164315
				0.895095	0.189016	0.136007	1.38975	0.164604
				0.593882	0.176794	0.127257	1.38926	0.164752
91otu153	94otu310	97otu98651	14117	0.794335	0.175675	0.126477	1.38898	0.164838
				2.53632	-0.11845	0.0852808	-1.38894	0.164852
				4.48463	0.154156	0.111019	1.38855	0.164969
				0.37204	0.181227	0.130581	1.38785	0.165184
Oscillochloridaceae	Oscillochloris	97otu17566	3951	0.589318	0.177198	0.127684	1.38779	0.165201
				5.05458	0.165043	0.118946	1.38754	0.165276
Geodermatophilaceae	unclassified	unclassified	142	21.7008	-0.133097	0.0959375	-1.38733	0.16534
91otu10683	94otu22201	unclassified	2967	0.984243	0.178048	0.128356	1.38714	0.165399
Bacillaceae	Bacillus	97otu23256	345	25.1904	0.153293	0.110561	1.3865	0.165593
				0.289972	-0.185041	0.133463	-1.38646	0.165606
				0.209346	-0.188594	0.136074	-1.38597	0.165756
unclassified	unclassified	unclassified	7314	0.813912	0.174766	0.1261	1.38593	0.16577
				0.777222	0.175007	0.126292	1.38574	0.165826
unclassified	unclassified	unclassified	2946	0.782402	0.174853	0.12619	1.38563	0.16586
unclassified	unclassified	unclassified	781	2.59818	-0.133538	0.0964135	-1.38505	0.166037
Paenibacillaceae	Paenibacillus	97otu7621	4807	1.42228	0.175996	0.127095	1.38476	0.166125
91otu5503	94otu35310	97otu95547	2795	0.443436	0.188295	0.136014	1.38438	0.166243
91otu12993	94otu8885	97otu12596	3033	1.12596	0.177741	0.128395	1.38433	0.166257
Syntrophobacteraceae	94otu8755	97otu11620	1526	0.814158	0.174563	0.126166	1.3836	0.166482
				4.24654	0.139896	0.10118	1.38264	0.166775
				7.40279	-0.138986	0.100527	-1.38258	0.166795
				1.05361	0.177073	0.12809	1.38241	0.166847
91otu4810	unclassified	unclassified	4247	1.04399	0.177689	0.128611	1.3816	0.167095
				0.465583	0.18479	0.133763	1.38148	0.167133
Intrasporangiaceae	Terracoccus	97otu52800	5428	1.4047	0.176782	0.127993	1.38118	0.167223
				0.522557	0.176531	0.127939	1.37981	0.167647
Carnobacteriaceae	Trichococcus	97otu3891	605	8.46012	-0.102286	0.0741531	-1.37939	0.167775
91otu8239	94otu21826	unclassified	14176	1.15337	-0.132757	0.0963487	-1.37788	0.16824
				1.03864	-0.154034	0.111822	-1.3775	0.168359
				1.1666	0.163189	0.118476	1.3774	0.168388
				1.32476	-0.140112	0.101731	-1.37728	0.168424
				0.472009	0.187185	0.135989	1.37647	0.168676
unclassified	unclassified	unclassified	2358	3.19369	0.152077	0.110511	1.37613	0.168783
91otu14213	94otu27858	97otu78614	5572	0.605094	0.175313	0.127396	1.37612	0.168784
91otu10759	94otu20709	97otu62634	7426	0.599596	0.175321	0.127485	1.37523	0.16906
				0.114549	-0.183879	0.133767	-1.37462	0.16925
				0.114549	-0.183879	0.133767	-1.37462	0.16925
91otu10939	94otu21025	97otu93192	3463	0.995549	-0.149977	0.109154	-1.37399	0.169444
OM27	94otu17283	97otu43269	4206	1153.11	0.163913	0.119335	1.37356	0.169579
91otu8730	unclassified	unclassified	2147	2.3843	-0.110059	0.0801285	-1.37353	0.169588
				1.50188	0.148172	0.107935	1.37279	0.169817
				0.440975	0.186164	0.135634	1.37254	0.169895
				0.269168	-0.18031	0.131526	-1.37091	0.170403
91otu1062	94otu5673	97otu61725	4330	1.73186	0.174159	0.127061	1.37068	0.170475
Chitinophagaceae	94otu23302	97otu52501	523	43.5013	0.112319	0.0819752	1.37016	0.170636
91otu12610	94otu24417	97otu89202	1441	4.64342	0.152426	0.111307	1.36941	0.17087
91otu538	94otu1157	97otu22909	249	0.553571	0.179981	0.131457	1.36913	0.17096
Cryomorphaceae	Crocinitomix	97otu56198	671	2.26268	0.176851	0.129182	1.36901	0.170997
				0.42431	0.181504	0.132604	1.36877	0.171071
				5.52353	0.186621	0.136342	1.36877	0.171072
91otu10174	unclassified	unclassified	14438	0.643505	0.17425	0.127372	1.36804	0.1713
				1.07447	0.175694	0.128516	1.3671	0.171593
91otu18141	94otu36656	97otu40787	1898	3.00967	0.15255	0.111587	1.36709	0.171596
91otu11460	94otu22032	97otu72825	3623	0.718198	0.177962	0.130306	1.36573	0.172023
				1.51974	0.158008	0.115731	1.36531	0.172155
Pseudomonadaceae	Pseudomonas	97otu49044	311	15.249	-0.0913799	0.0669401	-1.3651	0.172222
91otu7411	94otu25025	97otu27457	2222	1.26523	0.175125	0.128332	1.36462	0.172371
91otu412	94otu1000	97otu68639	4383	0.672093	-0.180458	0.132323	-1.36376	0.172642
Flammeovirgaceae	94otu17116	97otu40332	2473	2.71317	0.151639	0.111276	1.36272	0.17297
91otu12112	94otu23337	unclassified	7949	0.900981	0.171807	0.126151	1.36192	0.173224
Myxococcaceae	94otu42194	unclassified	3735	0.899954	0.17561	0.129033	1.36098	0.173521
				2.02578	-0.155698	0.114408	-1.36091	0.173542
				0.330041	0.18538	0.136294	1.36015	0.173782
Caulobacteraceae	Arthrospira	fusiformis	47666	0.237732	-0.185103	0.136105	-1.36	0.173831
Sphingomonadaceae	unclassified	unclassified	6362	0.237732	-0.185103	0.136105	-1.36	0.173831
				1.0908	0.17412	0.128093	1.35932	0.174046
				0.372186	-0.177692	0.130779	-1.35872	0.174236
Polyangiaceae	94otu17347	unclassified	5132	0.649152	0.17522	0.1291	1.35724	0.174703
Sphingobacteriaceae	94otu24844	97otu27256	5131	0.289978	-0.17909	0.132032	-1.35642	0.174967
91otu449	94otu23931	97otu77258	5404	0.660081	0.172833	0.12747	1.35588	0.175137
91otu9187	94otu44697	97otu77194	842	1.08056	-0.156812	0.115655	-1.35586	0.175143
A4b	94otu3279	97otu55539	5066	1.36894	-0.106691	0.0786942	-1.35577	0.175172
Xanthomonadaceae	94otu45528	97otu83611	16823	1.25	0.184245	0.136105	1.3537	0.175832
91otu19651	94otu40200	unclassified	1879	0.991671	0.173988	0.128688	1.35202	0.17637
Coxiellaceae	94otu13956	97otu9856	4902	1.01648	0.155427	0.114991	1.35165	0.176486
91otu8766	94otu4415	97otu5105	932	3.38151	-0.125269	0.0926845	-1.35156	0.176515
Coxiellaceae	94otu12744	97otu86145	6620	0.552028	0.173197	0.128171	1.3513	0.1766
				0.669952	0.174891	0.129435	1.35119	0.176635
unclassified	unclassified	unclassified	997	4.54972	0.139473	0.103235	1.35102	0.176689
91otu17047	94otu13762	97otu65574	1884	2.46264	0.158267	0.117175	1.35069	0.176794
				0.679707	-0.142837	0.105753	-1.35067	0.176803
91otu12719	unclassified	unclassified	1538	0.566975	-0.179592	0.132967	-1.35065	0.176807
[Pelagicoccaceae]	Pelagicoccus	unclassified	2340	2.04481	0.17196	0.127369	1.3501	0.176984
				0.715499	0.176913	0.131067	1.34979	0.177084
				1.55183	0.173225	0.128348	1.34965	0.177127
				4.04519	-0.125934	0.0933219	-1.34946	0.177188
				1.01102	0.150541	0.111605	1.34888	0.177376
Rhodospirillaceae	94otu11226	97otu6951	16744	0.539517	0.183644	0.136195	1.34839	0.177534
				0.539517	0.183644	0.136195	1.34839	0.177534
91otu6782	94otu1436	unclassified	4284	0.770095	0.183105	0.135818	1.34816	0.177607
				0.20412	-0.183454	0.13608	-1.34813	0.177617
91otu10674	94otu20554	97otu71379	5816	0.572598	0.17727	0.131524	1.34781	0.17772
unclassified	unclassified	unclassified	3385	0.61794	0.171887	0.127559	1.3475	0.177818
91otu594	94otu1235	97otu17163	585	1.07646	0.172686	0.128273	1.34624	0.178226
				0.357196	0.17428	0.129475	1.34604	0.178288
91otu7064	94otu16441	97otu78084	2598	2.00492	0.168988	0.125587	1.34559	0.178436
91otu8385	94otu36391	97otu92889	5993	1.00272	0.173658	0.129137	1.34476	0.178704
91otu4959	94otu12674	97otu14322	3832	0.818683	0.173638	0.129147	1.3445	0.178786
91otu4955	94otu12124	97otu8741	10143	0.409834	-0.182946	0.136108	-1.34413	0.178906
				1.06213	-0.155325	0.115604	-1.3436	0.179077
				0.414981	0.176195	0.13119	1.34305	0.179256
				1.28862	0.160517	0.119544	1.34274	0.179356
91otu16855	94otu33723	97otu37447	5407	0.807691	0.170044	0.126642	1.34271	0.179367
unclassified	unclassified	unclassified	1056	23.1814	-0.0887523	0.0661285	-1.34212	0.179558
Enterobacteriaceae	Buchnera	unclassified	450	56.6942	-0.105316	0.0784954	-1.34169	0.179697
91otu12184	94otu4885	97otu5688	2710	1.06789	0.152472	0.113682	1.34121	0.179851
				0.186104	-0.182433	0.136055	-1.34088	0.179961
				0.186436	-0.182324	0.13606	-1.34003	0.180236
				0.376849	-0.175721	0.131157	-1.33978	0.180317
91otu4885	94otu10813	97otu17461	2175	0.800424	0.161171	0.120331	1.3394	0.180441
Microbacteriaceae	Rathayibacter	97otu13009	1354	0.95004	-0.13935	0.104078	-1.3389	0.180604
91otu475	94otu21031	97otu23084	1008	2.63931	0.147548	0.110217	1.3387	0.180669
HTCC2188	HTCC	unclassified	433	10.9922	0.122058	0.09122	1.33806	0.180878
				2.65197	-0.132727	0.0992173	-1.33774	0.180981
91otu9273	94otu25891	97otu89233	4285	0.603608	0.170951	0.128042	1.33511	0.18184
				9.03934	0.139396	0.104425	1.33489	0.181912
				40.2879	-0.114719	0.0861048	-1.33231	0.182758
Bogoriellaceae	Georgenia	97otu11338	28346	0.655007	0.172292	0.129387	1.3316	0.182992
unclassified	unclassified	unclassified	1731	0.440508	0.16961	0.127414	1.33118	0.183131
Myxococcaceae	unclassified	unclassified	4091	0.639154	0.174239	0.130892	1.33117	0.183134
Sinobacteraceae	Steroidobacter	97otu98065	4269	0.505208	0.171284	0.128679	1.3311	0.183157
91otu9768	94otu42522	97otu47848	1235	0.574058	0.170773	0.128442	1.32957	0.18366
91otu563	94otu33540	97otu37211	1392	1.61623	-0.134561	0.101276	-1.32866	0.18396
kpj58rc	unclassified	unclassified	6541	0.445807	0.177174	0.133387	1.32827	0.184089
Patulibacteraceae	Patulibacter	97otu6432	2580	0.938742	-0.162023	0.122005	-1.328	0.184178
Pirellulaceae	94otu33246	97otu36872	7081	0.347434	-0.180491	0.13594	-1.32772	0.184269
Isosphaeraceae	Isosphaera	97otu16676	6084	0.184445	-0.180448	0.13603	-1.32653	0.184663
				0.766006	0.169535	0.127885	1.32569	0.184944
				1130.87	-0.155883	0.117596	-1.32558	0.18498
91otu20296	unclassified	unclassified	4723	0.735147	0.171381	0.129379	1.32465	0.185288
Ellin6075	94otu11340	97otu37496	15625	0.719431	0.171489	0.129468	1.32456	0.185316
				0.977655	-0.164296	0.124097	-1.32393	0.185527
91otu13740	94otu8452	97otu58978	569	0.824267	0.179636	0.135788	1.32292	0.185864
Hyphomonadaceae	94otu9590	97otu514	16354	0.444505	0.170634	0.129053	1.3222	0.186101
				0.512324	-0.171167	0.129481	-1.32194	0.186187
91otu538	unclassified	unclassified	830	8.02921	-0.113109	0.0855667	-1.32188	0.186207
91otu9271	94otu17876	97otu34190	1158	7.60705	-0.117516	0.0889005	-1.32188	0.186209
91otu4966	94otu19125	97otu6379	2437	1.99791	0.148026	0.112003	1.32162	0.186294
unclassified	unclassified	unclassified	14120	2.25958	0.13873	0.105029	1.32087	0.186545
Sphingomonadaceae	Kaistobacter	97otu90288	271	17.976	0.130811	0.0991101	1.31985	0.186884
Bdellovibrionaceae	Bdellovibrio	97otu65499	3322	0.800955	0.170447	0.129189	1.31937	0.187047
				0.803482	0.170609	0.129332	1.31915	0.187119
Gemmataceae	94otu18332	unclassified	3392	0.769368	-0.146856	0.111531	-1.31673	0.187929
				0.197207	-0.178163	0.135581	-1.31407	0.188823
				1.42685	0.148459	0.113005	1.31374	0.188935
Rhodobacteraceae	Paracoccus	marcusii	63	0.736102	0.154868	0.117915	1.31339	0.189051
Cytophagaceae	94otu18834	97otu27175	1612	0.400457	0.172355	0.131243	1.31325	0.189098
Caulobacteraceae	94otu949	unclassified	930	5.2551	0.127774	0.0973362	1.31271	0.189282
91otu5155	unclassified	unclassified	12720	0.266744	-0.178409	0.13595	-1.31232	0.189412
				0.474568	0.169297	0.129065	1.31172	0.189616
				0.394447	-0.178184	0.135918	-1.31096	0.18987
				12.2618	-0.102308	0.0780412	-1.31095	0.189874
				0.490212	0.17782	0.135657	1.3108	0.189926
				0.518572	0.168752	0.128749	1.3107	0.189958
Saprospiraceae	Lewinella	unclassified	18391	0.183862	-0.178101	0.136081	-1.30879	0.190606
91otu11188	94otu34618	97otu54818	1988	0.686997	0.169598	0.129699	1.30763	0.190998
Caldilineaceae	94otu1144	unclassified	3130	0.727471	-0.166221	0.127117	-1.30763	0.191
				0.956671	0.169148	0.12936	1.30758	0.191017
Armatimonadaceae	94otu26646	97otu77390	5003	4.09462	0.0978984	0.0749664	1.3059	0.191588
Sphingomonadaceae	Sphingobium	97otu19122	5176	0.508884	0.16835	0.128983	1.30521	0.191821
Rhodospirillaceae	94otu31902	97otu35335	1006	11.6496	0.137529	0.105442	1.30431	0.192127
				0.509606	-0.168939	0.129585	-1.30369	0.192341
				0.346806	-0.157742	0.121283	-1.30061	0.193391
Caldilineaceae	94otu5642	97otu64606	5414	0.516637	0.16783	0.129209	1.2989	0.193978
Trueperaceae	Truepera	97otu98816	825	14.47	0.152231	0.117245	1.29841	0.194148
				0.659742	0.165555	0.127516	1.29831	0.194182
91otu6323	unclassified	unclassified	499	0.792082	0.168067	0.129483	1.29799	0.194292
91otu4556	unclassified	unclassified	5232	0.639488	0.168559	0.129921	1.29739	0.194497
				0.943317	-0.146557	0.113097	-1.29586	0.195024
91otu7889	unclassified	unclassified	1785	0.806321	0.167685	0.129442	1.29544	0.195168
				3.55284	-0.168284	0.129907	-1.29542	0.195177
unclassified	unclassified	unclassified	3093	0.466979	0.167091	0.129038	1.29489	0.195357
Bdellovibrionaceae	Bdellovibrio	97otu51264	3064	0.895998	0.148592	0.114758	1.29482	0.195382
[Fimbriimonadaceae]	Fimbriimonas	97otu79310	1781	0.540444	0.169679	0.131109	1.29418	0.195604
				0.627131	0.168044	0.129885	1.29379	0.19574
Pirellulaceae	94otu16210	unclassified	3887	0.663364	0.167833	0.1298	1.29301	0.196008
Halobacteriaceae	unclassified	unclassified	4147	0.482618	0.168688	0.130564	1.29199	0.196362
91otu5203	94otu38581	97otu77502	788	0.337492	-0.174278	0.134962	-1.29131	0.196595
Verrucomicrobiaceae	94otu4793	97otu73847	414	0.465022	0.175783	0.136163	1.29097	0.196714
91otu8803	94otu17079	97otu18854	2295	2.72276	0.142767	0.110687	1.28983	0.19711
unclassified	unclassified	unclassified	1852	0.842975	-0.16744	0.129826	-1.28973	0.197145
Hyphomicrobiaceae	94otu24689	97otu96798	567	3.50006	-0.0994414	0.0771188	-1.28946	0.197239
				5.33304	0.135274	0.104921	1.28929	0.197296
				0.659889	0.164348	0.127601	1.28798	0.197754
				0.415751	0.167446	0.130209	1.28598	0.19845
				0.689343	0.167117	0.129964	1.28587	0.198487
				0.361764	-0.172448	0.134116	-1.28581	0.198508
				0.458786	-0.168782	0.13128	-1.28566	0.19856
Nocardioidaceae	unclassified	unclassified	138	32.8835	-0.0867889	0.0675118	-1.28554	0.198605
Chitinophagaceae	unclassified	unclassified	86	24.6652	0.11863	0.0923194	1.285	0.198792
91otu12711	94otu40284	97otu91905	5426	0.513998	0.173305	0.135083	1.28295	0.199511
Rhodospirillaceae	unclassified	unclassified	584	0.737355	0.163398	0.127383	1.28273	0.199586
Chitinophagaceae	94otu16398	97otu84682	3684	0.637333	-0.16249	0.126841	-1.28105	0.200177
				0.84568	-0.142406	0.111164	-1.28104	0.20018
Rhodothermaceae	94otu11478	97otu40477	2000	0.464568	-0.16482	0.128759	-1.28007	0.200521
				0.655014	0.158764	0.124095	1.27938	0.200765
91otu13740	94otu8452	unclassified	1140	12.3287	-0.110753	0.086589	-1.27907	0.200873
91otu9224	94otu4334	unclassified	2881	0.972207	-0.167818	0.131215	-1.27895	0.200913
Sphingobacteriaceae	Pedobacter	97otu40982	60188	0.505141	0.165127	0.129118	1.27888	0.200938
Chitinophagaceae	Segetibacter	97otu4734	960	6.81388	0.139208	0.108895	1.27837	0.201119
91otu12711	unclassified	unclassified	6008	0.751489	0.165818	0.129933	1.27618	0.201891
Pirellulaceae	94otu26801	97otu86976	96	22.9566	0.1246	0.0976682	1.27574	0.202046
Gaiellaceae	94otu2626	97otu27951	13719	0.900558	0.162406	0.127314	1.27563	0.202086
91otu9658	94otu18624	97otu69535	2030	0.843718	0.165554	0.129841	1.27505	0.202291
91otu12300	unclassified	unclassified	1144	2.15828	-0.147147	0.115474	-1.2743	0.202559
				1.25657	-0.127281	0.0999484	-1.27347	0.202851
unclassified	unclassified	unclassified	4352	0.77643	0.165361	0.129867	1.27331	0.202907
91otu20705	94otu42844	97otu48262	917	0.582166	0.163596	0.128588	1.27225	0.203284
				5.84335	0.0741516	0.0583014	1.27187	0.203421
91otu13208	94otu35421	97otu39365	6913	2.47907	0.140946	0.11088	1.27116	0.20367
				0.330232	0.169971	0.13377	1.27062	0.203865
unclassified	unclassified	unclassified	4509	2.01376	-0.128162	0.100894	-1.27025	0.203994
Planctomycetaceae	Planctomyces	97otu25065	3602	0.564416	-0.157031	0.123639	-1.27008	0.204055
				9.36812	-0.0821695	0.0647055	-1.2699	0.20412
Xanthomonadaceae	94otu45528	97otu84695	10527	0.961793	0.163791	0.129088	1.26883	0.204502
				0.489228	0.172885	0.136259	1.26879	0.204515
				4.56172	0.142431	0.112298	1.26833	0.204681
Kineosporiaceae	Kineococcus	97otu58716	1788	12.6453	0.134701	0.106385	1.26617	0.205452
Isosphaeraceae	94otu32396	97otu35887	3176	0.966721	0.163014	0.128779	1.26585	0.205568
unclassified	unclassified	unclassified	2677	1.63291	-0.132096	0.104356	-1.26583	0.205575
				0.616134	0.164919	0.130355	1.26515	0.205817
unclassified	unclassified	unclassified	1115	0.66544	0.163524	0.129417	1.26354	0.206393
				0.495754	0.163411	0.129429	1.26255	0.206749
				0.565156	0.164547	0.13036	1.26225	0.206859
91otu12491	94otu24121	unclassified	794	0.426092	0.163733	0.129788	1.26153	0.207116
				0.190185	-0.171609	0.136092	-1.26097	0.207319
				0.190185	-0.171609	0.136092	-1.26097	0.207319
A4b	94otu8533	97otu61150	2613	1.059	0.159728	0.126673	1.26094	0.207329
				3.34183	0.0982425	0.0779451	1.26041	0.207523
				4.23091	0.134203	0.106488	1.26026	0.207575
91otu7351	94otu14547	97otu39662	5440	1.39262	-0.160521	0.127492	-1.25906	0.208007
unclassified	unclassified	unclassified	2925	0.75817	0.165232	0.131305	1.25839	0.208253
				0.155363	-0.171191	0.136048	-1.25831	0.20828
				0.435556	0.163061	0.129589	1.2583	0.208285
Acetobacteraceae	94otu14902	unclassified	27200	0.528332	0.162381	0.129071	1.25807	0.208365
91otu11095	unclassified	unclassified	3471	0.992225	0.162271	0.129022	1.2577	0.208499
Cytophagaceae	Larkinella	unclassified	3128	5.2153	0.133295	0.105987	1.25766	0.208516
Saprospiraceae	94otu5232	97otu68272	20	2.85658	-0.109925	0.0874543	-1.25694	0.208777
				0.649423	0.163605	0.130216	1.25641	0.208968
91otu475	94otu8390	97otu57283	3411	0.421289	0.163083	0.129914	1.25531	0.209365
01D2Z36	94otu24086	unclassified	4806	0.580161	0.161257	0.128469	1.25523	0.209397
Sphingobacteriaceae	94otu18673	97otu83365	79143	0.682363	0.163456	0.130279	1.25466	0.209602
				0.462925	0.162482	0.129529	1.25441	0.209694
				0.316361	-0.17053	0.136045	-1.25348	0.21003
91otu4160	94otu8761	unclassified	5852	43.9543	-0.115967	0.0925296	-1.25329	0.2101
Rhizobiaceae	Kaistia	97otu21458	3622	0.92996	-0.139051	0.110983	-1.2529	0.210244
Coxiellaceae	94otu24774	97otu27171	5570	18.1887	0.119245	0.0952207	1.25231	0.210459
				0.575491	0.168738	0.134801	1.25175	0.210659
				4.61146	0.116971	0.093485	1.25123	0.210852
[Chthoniobacteraceae]	Ellin506	97otu31075	3426	0.718571	0.162989	0.130333	1.25055	0.211097
Flavobacteriaceae	Flavobacterium	97otu98082	3693	0.745196	0.162906	0.13038	1.24946	0.211495
Mycobacteriaceae	Mycobacterium	unclassified	12988	2.2084	0.104789	0.0839678	1.24797	0.212043
Xanthomonadaceae	94otu25435	unclassified	7650	1.08587	0.138865	0.111391	1.24664	0.212529
Xanthobacteraceae	Ancylobacter	97otu9808	17341	0.564442	0.169709	0.136169	1.2463	0.212653
				0.153704	-0.169411	0.136017	-1.24552	0.212942
Cenarchaeaceae	94otu10592	unclassified	3229	0.480616	0.161166	0.129472	1.24479	0.213209
				0.453481	0.161064	0.129421	1.24449	0.213319
Chitinophagaceae	94otu9719	97otu90783	16187	0.30668	0.169364	0.136196	1.24353	0.213672
				2.96018	-0.107191	0.0862063	-1.24343	0.213709
91otu8775	94otu46111	97otu69343	2477	0.382225	0.161974	0.130367	1.24244	0.214074
OPB35	unclassified	unclassified	2608	0.799199	0.160748	0.129437	1.24191	0.21427
91otu8396	94otu16329	97otu82107	3351	7.10274	-0.103859	0.0837489	-1.24012	0.21493
Bifidobacteriaceae	Bifidobacterium	97otu15669	158	26.0845	-0.0624523	0.0503619	-1.24007	0.214949
Chitinophagaceae	Flavisolibacter	97otu25844	7172	0.587813	0.166754	0.134544	1.2394	0.215199
				0.474301	0.160865	0.129796	1.23937	0.21521
Haliangiaceae	94otu30752	unclassified	1705	2.08712	0.118617	0.0957353	1.23901	0.215343
				0.317007	0.159832	0.129101	1.23804	0.215703
Comamonadaceae	94otu11888	97otu2370	1071	0.284632	0.162916	0.131596	1.238	0.215715
91otu775	94otu1530	97otu35595	14545	0.235058	-0.168479	0.136097	-1.23793	0.21574
				0.631389	-0.156759	0.126635	-1.23788	0.215762
91otu6393	94otu15503	unclassified	3166	1.80679	-0.125265	0.101222	-1.23753	0.215891
				1.0578	-0.127577	0.103106	-1.23734	0.215963
Bacillaceae	Bacillus	97otu98449	79499	0.416948	0.168201	0.136123	1.23566	0.216586
				8.11898	-0.110152	0.0891505	-1.23557	0.216619
Planctomycetaceae	Planctomyces	97otu83993	1223	1.58842	-0.151104	0.122358	-1.23493	0.216855
				0.680445	-0.144294	0.116909	-1.23424	0.217113
Microbacteriaceae	Agromyces	97otu54476	9529	1.39159	-0.125743	0.101992	-1.23286	0.217627
91otu7351	unclassified	unclassified	4273	0.604101	0.147476	0.119703	1.23202	0.217941
Chlamydomonadaceae	94otu30054	97otu5870	19	2.13747	0.101919	0.0827519	1.23162	0.21809
91otu9131	94otu17624	97otu19442	4036	0.4066	0.165753	0.134617	1.23129	0.218213
				0.728806	-0.137102	0.111423	-1.23046	0.218526
				0.42068	0.157419	0.128105	1.22883	0.219135
unclassified	unclassified	unclassified	1424	1.04001	0.159667	0.129947	1.22871	0.21918
Caulobacteraceae	Phenylobacterium	97otu98740	11433	0.672762	-0.159497	0.129832	-1.22849	0.219263
Lachnospiraceae	unclassified	unclassified	346	0.519834	0.158765	0.129254	1.22832	0.219327
				9.22824	0.130172	0.106011	1.2279	0.219484
91otu4817	94otu742	97otu966	7786	1.40332	-0.138544	0.112854	-1.22764	0.219581
91otu15200	94otu29997	97otu33100	5156	0.857391	0.159118	0.129644	1.22735	0.219693
				0.852493	0.158611	0.129266	1.22701	0.219818
Chitinophagaceae	94otu16398	97otu98907	2875	0.492063	0.166487	0.135779	1.22617	0.220135
Xanthomonadaceae	Stenotrophomonas	97otu53510	68300	0.551041	0.157901	0.128832	1.22563	0.220337
				0.382112	0.166651	0.135987	1.22549	0.220389
Microbacteriaceae	Agromyces	unclassified	1065	0.705228	0.161405	0.131734	1.22523	0.220487
[Chthoniobacteraceae]	94otu11264	97otu77315	251	26.0887	-0.0906397	0.0740159	-1.2246	0.220727
91otu7352	94otu22787	97otu72169	3012	0.343302	-0.160817	0.131424	-1.22365	0.221086
Paenibacillaceae	Paenibacillus	97otu10861	4563	0.843928	0.159119	0.130124	1.22282	0.221396
Flavobacteriaceae	Gillisia	97otu6698	4899	2.02201	-0.110576	0.0904327	-1.22275	0.221426
				0.492777	-0.160834	0.131543	-1.22267	0.221454
				3.96594	-0.140925	0.115405	-1.22114	0.222035
				0.840588	0.134559	0.110217	1.22085	0.222141
Alcaligenaceae	unclassified	unclassified	765	0.643125	-0.145564	0.119388	-1.21925	0.22275
				3.2543	0.134993	0.11074	1.21901	0.222841
OM27	94otu26830	unclassified	4999	0.52576	-0.15265	0.12526	-1.21866	0.222972
				1.45286	0.16009	0.131489	1.21752	0.223406
				0.355883	0.158819	0.130488	1.21712	0.22356
Pseudonocardiaceae	Pseudonocardia	97otu84447	1053	0.582414	0.161379	0.132596	1.21707	0.223578
				0.47232	0.163509	0.134495	1.21572	0.224092
Nocardiaceae	Nocardia	concava	5605	0.56063	0.15789	0.129897	1.2155	0.224175
Enterobacteriaceae	Serratia	unclassified	44	0.680887	0.130896	0.107786	1.2144	0.224593
				0.601827	0.159048	0.130969	1.21439	0.224598
91otu12838	94otu33440	unclassified	3366	0.863969	0.164037	0.13511	1.2141	0.224709
unclassified	unclassified	unclassified	17087	0.48119	0.159146	0.131193	1.21306	0.225106
Pirellulaceae	94otu3015	97otu55266	4508	0.576674	0.158668	0.130888	1.21224	0.225421
Chitinophagaceae	Sediminibacterium	97otu2355	9127	0.524803	0.159014	0.131195	1.21205	0.225495
				0.42385	0.157484	0.129958	1.21181	0.225587
unclassified	unclassified	unclassified	4083	2.00549	0.153791	0.126934	1.21158	0.225671
91otu8648	94otu2164	unclassified	3612	0.411581	0.158017	0.130432	1.21149	0.225709
91otu772	94otu45605	97otu98380	4440	1.73485	0.126894	0.104744	1.21147	0.225714
				0.390335	0.164679	0.135962	1.21121	0.225814
91otu10594	94otu20390	97otu22750	4388	0.574267	0.163669	0.135166	1.21088	0.225943
91otu10326	94otu19845	97otu21778	5763	0.639898	0.158338	0.130764	1.21087	0.225945
				0.618756	0.158307	0.130762	1.21064	0.226032
				0.397302	-0.162524	0.134278	-1.21036	0.226142
				0.378527	0.163947	0.135493	1.21	0.226278
				0.201172	-0.164598	0.136064	-1.20971	0.226389
91otu11243	94otu21615	97otu72419	3714	0.457996	0.15717	0.13	1.209	0.226665
				5.28524	0.101803	0.0842427	1.20845	0.226873
91otu4267	94otu1603	unclassified	14434	0.522999	0.156243	0.12935	1.20791	0.227082
91otu7484	94otu5731	97otu93711	3557	27.6663	0.131466	0.108858	1.20768	0.227171
91otu12060	94otu45187	97otu52213	1930	2.05828	-0.14262	0.118115	-1.20747	0.227253
Sphingomonadaceae	94otu8954	97otu7888	91022	1.21546	0.155084	0.128487	1.207	0.227431
91otu538	94otu1157	unclassified	2596	0.770178	0.156715	0.129997	1.20553	0.227999
				0.247759	-0.159712	0.132513	-1.20525	0.228106
				23.0935	-0.0736871	0.0611867	-1.2043	0.228474
91otu20296	94otu69	97otu95063	5434	0.388559	0.156947	0.130328	1.20424	0.228495
Enterobacteriaceae	Serratia	symbiotica	61627	0.345026	0.157476	0.130814	1.20381	0.228662
Flavobacteriaceae	Salegentibacter	97otu96645	2248	2.75763	-0.091838	0.076318	-1.20336	0.228837
91otu5060	94otu31884	97otu86	2872	0.518427	0.155826	0.129507	1.20322	0.22889
				0.734152	0.156635	0.130194	1.20308	0.228944
Cytophagaceae	94otu39781	97otu70547	6846	0.609349	0.157549	0.1311	1.20175	0.229461
Caldilineaceae	94otu2188	97otu76103	7502	0.668713	0.139895	0.116439	1.20144	0.229582
[Chromatiaceae]	Rheinheimera	97otu58016	31254	0.186732	-0.163398	0.136102	-1.20056	0.229923
				7.31369	0.126807	0.105635	1.20043	0.229974
Rhodospirillaceae	94otu31938	unclassified	7841	0.725113	0.155966	0.129964	1.20007	0.230112
				0.608473	0.157277	0.131105	1.19962	0.230286
91otu5189	94otu11208	97otu51478	11559	0.851143	0.156124	0.13015	1.19957	0.230308
Flavobacteriaceae	Flavobacterium	unclassified	9	2.97804	0.0815916	0.068024	1.19945	0.230352
				0.670873	-0.131819	0.109942	-1.19899	0.230533
unclassified	unclassified	unclassified	2645	0.808511	-0.121087	0.100992	-1.19897	0.23054
91otu988	94otu9677	97otu32866	2169	0.736786	0.15788	0.131704	1.19875	0.230625
91otu11378	94otu40355	97otu45141	2090	0.398248	0.162878	0.135892	1.19859	0.230689
91otu4672	94otu3039	97otu74908	7000	0.905301	-0.127607	0.106493	-1.19826	0.230815
				0.537055	0.157032	0.131151	1.19734	0.231174
91otu1434	unclassified	unclassified	1453	3.97764	0.103292	0.0862786	1.19719	0.231232
91otu9768	94otu4477	97otu5168	2122	0.578167	0.16262	0.135879	1.1968	0.231384
				0.578167	0.16262	0.135879	1.1968	0.231384
				0.338488	-0.162559	0.13583	-1.19679	0.231389
				1.34207	0.15757	0.131706	1.19637	0.231552
				3.3985	0.096177	0.0804241	1.19587	0.231746
91otu7262	94otu31949	97otu81279	1046	0.466712	0.158674	0.132821	1.19464	0.232226
91otu9597	94otu35584	97otu39556	2379	0.703518	-0.151358	0.126697	-1.19464	0.232227
Sphingomonadaceae	94otu1280	97otu20320	14800	0.469814	0.15737	0.13178	1.19418	0.232406
91otu8745	94otu23680	97otu74412	6171	1.08268	0.132448	0.110947	1.1938	0.232558
				0.58308	0.160625	0.134597	1.19338	0.232722
91otu7507	unclassified	unclassified	3858	0.957554	0.157198	0.131726	1.19337	0.232724
91otu6259	94otu17294	97otu4312	1688	0.820773	0.15914	0.133404	1.19292	0.232901
Isosphaeraceae	94otu34469	97otu85556	4967	0.826846	0.154985	0.129946	1.19268	0.232995
91otu10622	94otu20455	97otu78074	7422	0.459085	0.159098	0.13342	1.19246	0.233081
				0.457595	0.160642	0.134829	1.19145	0.233476
91otu672	94otu29984	97otu33082	2168	2.37894	0.109444	0.0918871	1.19107	0.233625
Bifidobacteriaceae	Bifidobacterium	unclassified	15740	0.562727	0.156252	0.131201	1.19094	0.233679
Nannocystaceae	Plesiocystis	unclassified	5749	1.07852	0.11644	0.0977846	1.19078	0.23374
				6.70271	-0.120695	0.101389	-1.19041	0.233884
91otu10071	94otu34252	97otu391	3144	1.40149	0.155157	0.130372	1.19011	0.234003
91otu17826	94otu35927	97otu53327	4715	1.06515	0.122169	0.102685	1.18975	0.234146
Bacteriovoracaceae	94otu28313	97otu31178	14610	0.325751	0.161324	0.135701	1.18882	0.23451
91otu1417	94otu2773	97otu3164	3044	0.694885	0.156341	0.131585	1.18814	0.234779
Acetobacteraceae	94otu37057	97otu41253	4080	0.401321	0.16084	0.135426	1.18765	0.23497
				0.401321	0.16084	0.135426	1.18765	0.23497
				0.422022	0.155087	0.130613	1.18738	0.235079
Gemmataceae	94otu1836	97otu54174	4200	0.564366	0.157536	0.132772	1.18652	0.235416
91otu9212	94otu913	97otu66464	910	14.0943	0.122202	0.10307	1.18563	0.23577
				0.802087	-0.137654	0.116119	-1.18546	0.235837
Micromonosporaceae	Actinoplanes	97otu1392	3484	0.665652	0.154585	0.130509	1.18447	0.236226
91otu19120	94otu46100	97otu52290	3721	0.760035	0.154208	0.130217	1.18424	0.236319
91otu18867	94otu38369	97otu42758	2897	57.4932	0.130722	0.110438	1.18367	0.236545
Acidobacteriaceae	94otu877	97otu1093	15147	0.408154	-0.15874	0.134141	-1.18337	0.236661
A4b	94otu23046	97otu79763	592	7.03895	-0.101583	0.0858898	-1.18271	0.236924
unclassified	unclassified	unclassified	7753	0.419061	0.15415	0.130346	1.18262	0.236959
unclassified	unclassified	unclassified	7833	0.676058	0.154063	0.130329	1.18211	0.237164
91otu389	94otu906	97otu53415	6456	0.497786	0.160709	0.135952	1.1821	0.237165
C111	94otu18820	unclassified	396	24.0069	0.0867335	0.0733839	1.18191	0.23724
				0.749061	0.147047	0.124435	1.18172	0.237318
				0.370307	0.160341	0.135816	1.18058	0.237771
Sphingomonadaceae	Sphingomonas	wittichii	11322	0.604469	0.154736	0.131132	1.18	0.238
Rhodospirillaceae	94otu10367	97otu91389	5480	0.409044	-0.158282	0.134188	-1.17955	0.238178
				0.665189	0.155857	0.132182	1.17912	0.238352
unclassified	unclassified	unclassified	17179	0.475502	0.155214	0.13165	1.17899	0.2384
91otu21612	94otu8510	unclassified	2096	0.414946	0.153898	0.130533	1.17899	0.2384
Cystobacteraceae	unclassified	unclassified	43506	0.153785	-0.160422	0.13608	-1.17888	0.238446
Euzebyaceae	Euzebya	unclassified	875	38.9129	-0.105755	0.0897262	-1.17864	0.238543
91otu5043	94otu2251	97otu79177	1333	6.36293	0.129121	0.109553	1.17861	0.238553
unclassified	unclassified	unclassified	3342	0.362356	0.158079	0.134127	1.17858	0.238566
Planctomycetaceae	Planctomyces	97otu70677	2299	0.993396	-0.128302	0.108881	-1.17837	0.238648
91otu5369	94otu8418	97otu49507	2529	3908.82	-0.113799	0.0966155	-1.17785	0.238855
				0.618985	0.154172	0.130941	1.17742	0.239029
Rhodothermaceae	unclassified	unclassified	554	4.35627	-0.102418	0.087001	-1.17721	0.239112
Flavobacteriaceae	Flavobacterium	97otu68431	11707	1.06088	-0.143819	0.122195	-1.17696	0.23921
91otu12251	unclassified	unclassified	1979	0.585631	0.154201	0.131081	1.17638	0.239443
91otu2840	94otu6119	97otu7234	15983	0.283256	0.159638	0.135714	1.17628	0.239483
				0.374416	0.153747	0.130759	1.17581	0.239672
				0.377576	0.153965	0.130955	1.17571	0.239709
91otu5817	unclassified	unclassified	2895	0.934877	0.134303	0.114275	1.17526	0.239891
91otu437	94otu1027	97otu53504	1043	28.6488	-0.082438	0.0701598	-1.175	0.239993
AKIW874	94otu10974	unclassified	2947	2.31635	0.132952	0.113156	1.17494	0.240017
PAUC26f	94otu4620	97otu5365	2728	0.524312	0.154443	0.131535	1.17416	0.240331
Rhizobiaceae	unclassified	unclassified	15250	0.476632	0.152356	0.129852	1.1733	0.240676
Streptomycetaceae	Streptomyces	unclassified	218	26.5473	0.0771992	0.0658019	1.1732	0.240714
Rhodospirillaceae	94otu41129	97otu70518	3651	0.557118	0.154053	0.131367	1.17269	0.240922
91otu108	94otu221	97otu255	4484	0.278221	0.158072	0.134928	1.17153	0.241385
				0.772601	0.152197	0.129949	1.1712	0.241518
Verrucomicrobiaceae	Luteolibacter	97otu51951	3354	0.454943	0.156428	0.133569	1.17114	0.241543
				0.59242	0.153412	0.131062	1.17054	0.241785
				0.495454	0.154055	0.131706	1.16969	0.242126
				1.44753	0.154199	0.131979	1.16836	0.242663
Rhodothermaceae	Rubricoccus	unclassified	720	4.71183	0.125136	0.107121	1.16817	0.242739
91otu747	94otu1478	97otu53871	3901	0.391874	0.156461	0.133945	1.1681	0.242766
Rhodospirillaceae	94otu12399	97otu51143	2138	8.09708	0.117774	0.100831	1.16803	0.242793
				3.10828	-0.107664	0.0922325	-1.16731	0.243085
Staphylococcaceae	Staphylococcus	97otu72881	3238	1.58844	0.153631	0.131686	1.16664	0.243354
Coriobacteriaceae	94otu19005	unclassified	7118	0.382244	0.157351	0.134904	1.16639	0.243456
91otu4984	94otu29511	97otu32515	1372	1.57479	0.14272	0.122371	1.16629	0.243496
				1.96031	-0.124789	0.107023	-1.166	0.243614
				1.51878	-0.142099	0.121895	-1.16575	0.243717
91otu5503	94otu1882	97otu99100	1396	8.95198	-0.098999	0.0849727	-1.16507	0.243991
91otu13092	94otu25400	97otu45840	5002	0.541221	0.153113	0.131425	1.16502	0.244009
Chitinophagaceae	94otu16023	97otu55747	838	9.69619	0.111025	0.095301	1.165	0.244021
Aerococcaceae	94otu1084	97otu12935	81483	0.317391	0.156633	0.134465	1.16486	0.244077
91otu4817	94otu9543	97otu36314	4646	0.676214	0.152029	0.130533	1.16468	0.244149
91otu15237	94otu30074	unclassified	8882	0.926341	0.15506	0.133219	1.16394	0.244446
Flavobacteriaceae	94otu20660	unclassified	375	0.700891	0.151791	0.130494	1.1632	0.244747
				10.1991	0.129576	0.111433	1.16281	0.244907
				1.87804	0.128456	0.110537	1.16211	0.245193
				2.12382	-0.105638	0.0909042	-1.16208	0.245203
				3.86261	0.107692	0.0926936	1.16181	0.245313
				5.48712	0.121867	0.104923	1.16149	0.245444
91otu10171	94otu28967	97otu31894	11150	0.597558	0.152744	0.131518	1.1614	0.245481
				36.3268	0.0917431	0.079001	1.16129	0.245524
				0.32371	0.157384	0.135548	1.1611	0.245603
				0.32371	0.157384	0.135548	1.1611	0.245603
				0.32371	0.157384	0.135548	1.1611	0.245603
91otu5214	94otu11241	97otu79485	682	6.6975	-0.105721	0.0910574	-1.16103	0.245629
91otu3180	94otu6979	97otu94450	1118	0.7224	0.151513	0.130509	1.16094	0.245667
				0.591568	-0.14996	0.129173	-1.16093	0.24567
				1.73624	-0.115672	0.0996901	-1.16031	0.245922
				2.60817	0.114919	0.099146	1.15909	0.246421
Xenococcaceae	94otu27104	97otu7117	230	13.8072	0.103438	0.089284	1.15853	0.246649
Sinobacteraceae	94otu24564	unclassified	1957	2.09335	-0.115333	0.0995628	-1.1584	0.246702
Caldilineaceae	94otu25601	97otu61306	2364	0.124291	-0.157541	0.136025	-1.15818	0.24679
Rhodospirillaceae	94otu19197	97otu52670	91009	0.124291	-0.157541	0.136025	-1.15818	0.24679
				0.124291	-0.157541	0.136025	-1.15818	0.24679
				0.124291	-0.157541	0.136025	-1.15818	0.24679
				0.124291	-0.157541	0.136025	-1.15818	0.24679
				0.312835	0.156153	0.134836	1.15809	0.246826
Caldilineaceae	94otu17540	97otu6489	883	5.80376	0.111777	0.0965229	1.15803	0.24685
91otu957	94otu1845	unclassified	2976	0.732884	0.151283	0.130669	1.15776	0.246963
91otu11711	94otu32005	97otu35449	10854	0.606633	0.151881	0.131237	1.1573	0.24715
Clostridiaceae	Clostridium	bowmanii	198	12.457	-0.0968639	0.0837091	-1.15715	0.247212
				2.81565	-0.0898332	0.0776738	-1.15654	0.247458
91otu13452	94otu30208	97otu33315	3458	0.885969	0.150386	0.130042	1.15644	0.247501
Coxiellaceae	94otu6744	97otu45618	3626	0.791444	0.150304	0.130132	1.15501	0.248086
91otu2992	94otu6515	97otu7733	603	107.305	-0.0537387	0.0466072	-1.15301	0.248905
91otu14104	94otu18145	97otu4283	11003	0.201994	-0.156871	0.13608	-1.15279	0.248998
				0.6094	0.149638	0.129909	1.15187	0.249375
Saprospiraceae	94otu9405	97otu52124	13350	0.693443	0.15043	0.13068	1.15113	0.24968
Acetobacteraceae	Roseomonas	97otu84729	1918	0.541002	0.149156	0.129587	1.15101	0.249726
Cytophagaceae	Adhaeribacter	unclassified	7066	0.393483	0.150799	0.131062	1.15059	0.249902
				0.308209	0.151579	0.131816	1.14993	0.250171
[Fimbriimonadaceae]	94otu13335	97otu64845	5187	0.380283	0.150697	0.131085	1.14961	0.250304
unclassified	unclassified	unclassified	2032	2.23329	0.139973	0.121821	1.149	0.250554
				1.42802	-0.102063	0.0888396	-1.14884	0.250621
91otu538	94otu41890	97otu47014	2655	0.605877	0.15116	0.131601	1.14862	0.250712
				0.366461	-0.146084	0.127183	-1.14862	0.250714
Flavobacteriaceae	Flavobacterium	97otu26380	277	13.1784	0.123844	0.107824	1.14858	0.250729
				0.470983	-0.155309	0.135301	-1.14788	0.251018
Leptospiraceae	Turneriella	97otu43936	946	1.44196	-0.108186	0.0942605	-1.14774	0.251076
				1.30564	0.136728	0.119139	1.14763	0.251122
				0.453742	0.149958	0.130734	1.14705	0.251363
				0.636205	0.150007	0.130787	1.14695	0.251402
Nitriliruptoraceae	unclassified	unclassified	413	48.3409	-0.0929216	0.0810305	-1.14675	0.251486
91otu9224	94otu4334	97otu8796	1353	0.122963	-0.155892	0.135991	-1.14634	0.251655
				0.122963	-0.155892	0.135991	-1.14634	0.251655
				0.122963	-0.155892	0.135991	-1.14634	0.251655
91otu5104	94otu17260	97otu35168	4260	0.310272	0.155523	0.135701	1.14607	0.251767
				0.358617	-0.154552	0.134895	-1.14572	0.251912
91otu722	94otu46080	97otu10930	3997	0.652727	0.14969	0.130704	1.14526	0.252103
91otu1481	94otu2882	97otu55132	3912	1.22015	0.151313	0.132272	1.14395	0.252643
91otu7744	94otu9796	97otu76577	86305	0.468184	0.151	0.132006	1.14389	0.252669
unclassified	unclassified	unclassified	109	75.7846	0.0930606	0.0813899	1.14339	0.252875
Polyangiaceae	94otu4482	97otu79935	4566	0.34073	0.150256	0.131504	1.1426	0.253207
91otu749	94otu1481	97otu9469	1206	16.904	-0.0743521	0.0650977	-1.14216	0.253387
				0.316816	-0.153834	0.134881	-1.14052	0.254071
				0.879789	0.120852	0.105974	1.1404	0.254121
				0.858697	-0.134367	0.117904	-1.13962	0.254443
Coxiellaceae	94otu45085	97otu51111	6514	0.598887	0.149428	0.131247	1.13853	0.254901
91otu4709	94otu13266	97otu2013	11171	0.576139	0.149794	0.1316	1.13825	0.255017
Burkholderiaceae	94otu30933	97otu34357	2259	0.88164	0.14804	0.130105	1.13786	0.25518
91otu9040	94otu33812	97otu84874	4263	0.350753	0.154708	0.136024	1.13736	0.255386
				0.339588	0.154645	0.136037	1.13678	0.255629
Nocardioidaceae	94otu21165	97otu99209	16514	0.655251	0.152382	0.13408	1.13651	0.255744
91otu9768	94otu18817	97otu53678	636	3.65625	0.131477	0.115729	1.13608	0.255925
Sinobacteraceae	Steroidobacter	97otu51780	14280	0.740065	-0.137978	0.121463	-1.13597	0.25597
Lachnospiraceae	94otu9002	97otu10647	472	1.55052	-0.12235	0.107721	-1.13581	0.256037
Pirellulaceae	94otu28188	97otu96567	1816	0.755432	0.150395	0.132464	1.13536	0.256224
				0.859441	-0.142524	0.125534	-1.13534	0.256232
Haliangiaceae	94otu35177	97otu63494	4005	0.629024	0.149284	0.131599	1.13438	0.256635
Hyphomicrobiaceae	Hyphomicrobium	unclassified	15267	0.645106	0.148861	0.131254	1.13415	0.256732
				1.3675	-0.120367	0.106159	-1.13384	0.256862
				0.20997	-0.154194	0.136078	-1.13314	0.257157
Gemmataceae	Gemmata	97otu38383	381	2.91392	0.124485	0.109918	1.13252	0.257414
				0.142639	-0.154073	0.136061	-1.13238	0.257474
				0.350811	0.149017	0.131694	1.13154	0.257826
				0.416182	0.149812	0.132407	1.13145	0.257866
[Chthoniobacteraceae]	unclassified	unclassified	134	0.2039	0.154033	0.136206	1.13088	0.258105
				0.622909	0.1482	0.13108	1.13061	0.258221
				0.75099	-0.111126	0.0983611	-1.12977	0.258572
				0.651956	0.148627	0.131566	1.12967	0.258614
91otu6210	94otu15218	unclassified	3190	0.78054	0.149712	0.132536	1.1296	0.258645
				1.04644	0.149204	0.1321	1.12948	0.258696
				0.59958	0.15021	0.133071	1.12879	0.258985
91otu1434	94otu2806	97otu95535	3520	1.21402	-0.10931	0.0969041	-1.12802	0.25931
Solibacteraceae	94otu18786	97otu20694	4323	0.979427	0.135	0.119786	1.12701	0.259738
Chitinophagaceae	94otu9282	unclassified	8728	0.712147	0.147883	0.131279	1.12648	0.259961
Oxalobacteraceae	Cupriavidus	unclassified	12948	0.507301	0.148611	0.131967	1.12612	0.260114
[Fimbriimonadaceae]	unclassified	unclassified	2038	3.89277	-0.0953565	0.0846843	-1.12602	0.260155
91otu20971	94otu5525	97otu6464	486	1.88451	-0.106532	0.0947137	-1.12478	0.260684
91otu10802	94otu30810	97otu34074	3586	1.05365	0.148632	0.132257	1.12381	0.261093
unclassified	unclassified	unclassified	4386	0.327066	0.14764	0.131514	1.12262	0.261599
Rhodobacteraceae	Rubellimicrobium	97otu79224	8828	0.786352	0.148831	0.132601	1.1224	0.261692
				0.504503	0.14809	0.132107	1.12098	0.262296
125ds10	94otu14114	97otu2918	1350	6.28264	0.0948038	0.0845795	1.12088	0.262337
				0.515267	0.147953	0.132075	1.12022	0.262621
				0.50404	0.148026	0.132178	1.1199	0.262756
91otu11351	94otu21823	97otu77440	4527	0.40914	0.146512	0.130864	1.11957	0.262896
				6.23716	-0.101846	0.0910007	-1.11918	0.263064
Alteromonadaceae	Cellvibrio	97otu1414	54	58.9162	0.0994817	0.0888907	1.11915	0.263078
91otu9014	94otu17414	97otu62979	16822	0.880014	0.14815	0.132512	1.11801	0.263561
Ruminococcaceae	94otu11945	97otu18516	2535	0.977288	-0.15036	0.134491	-1.11799	0.263573
125ds10	unclassified	unclassified	6994	0.426065	0.14637	0.130966	1.11761	0.263733
				175.781	0.0973862	0.0871805	1.11706	0.263967
Methylophilaceae	94otu9919	97otu49181	13704	0.116128	-0.151917	0.136028	-1.1168	0.264079
				0.581213	0.14693	0.131607	1.11643	0.264239
[truncated: 3,997 more rows]
